# Supplementary material for: Phenological responses of corn to agricultural mechanization: Evidence from a wheat-corn double cropping system in China
Source: PLoS One. 2024 Nov 1;19(11):e0312812. doi: 10.1371/journal.pone.0312812 (PMC11530014; doi:10.1371/journal.pone.0312812)
Supplement: S3 File — (XLSX) [file pone.0312812.s003.xlsx]

## Sheet: Sheet1
city_code	county_code	year	W_MD	C_PD	C_MD	GS	TI	HM	HM_IV	CM	GDD10_34C_5_10	GDD_above34C_5_10	GDD10_34C_6_10	GDD_above34C_6_10	GDD10_34C_5_9	GDD_above34C_5_9	GDD10_34C_6_9	GDD_above34C_6_9	GDD3_26C_12_6	GDD_above26C_12_6	GDD3_26C_9_6	GDD_above26C_9_6	GDD3_26C_1_6	GDD_above26C_1_6	GDD3_26C_2_6	GDD_above26C_2_6	GDD10_34C_5_11	GDD_above34C_5_11	GDD10_34C_6_11	GDD_above34C_6_11	Pre_5_10	Pre_5_9	Pre_6_10	Pre_6_9	Pre_12_6	Pre_9_6	Pre_1_6	Pre_2_6	Pre_5_11	Pre_6_11	Rad_5_10	Hum_5_10	GS_25km	GS_20km	GS_15km	GS_10km	GS_5km	GS_IDW	Farm_size
1101	110105	1999	165	167	264	97	2	3.69358	2.16954	7.66317	22.0242	0.121694	19.1757	0.121694	20.8252	0.121694	17.9767	0.121694	15.967	0.630261	26.063	0.804689	15.6986	0.630261	15.561	0.630261	22.2448	0.121694	19.3963	0.121694	0.2975	0.2832	0.2665	0.2522	0.097	0.181	0.0952	0.0952	0.3122	0.2812	7.35484	64.2502	97	97	97	97	97	97	0.0672275
1101	110105	2000	161	169	261	92	8	2.95504	2.47561	8.67866	23.4443	0.160083	20.2742	0.160083	22.3032	0.160083	19.1332	0.160083	16.462	0.890338	25.7259	1.08799	16.282	0.890338	16.2818	0.890338	23.5367	0.160083	20.3667	0.160083	0.3254	0.2843	0.2686	0.2275	0.1035	0.1868	0.101	0.0887	0.3343	0.2775	7.54475	63.0112	92	92	92	92	92	92	0.0559516
1101	110105	2001	159	171	271	100	12	5.45165	2.37063	14.9039	23.1803	0.0654574	19.387	0.0492944	21.7877	0.0654574	17.9944	0.0492944	16.9913	0.943187	25.8859	1.11895	16.8598	0.943187	16.8546	0.943187	23.3483	0.0654574	19.555	0.0492944	0.5181	0.4667	0.507	0.4556	0.2012	0.2869	0.2012	0.1898	0.5405	0.5294	7.42202	64.3165	100	100	100	100	100	100	0.0446757
1101	110105	2002	159	165	267	102	6	6.05454	4.11345	14.9039	21.8056	0.0548731	18.2759	0.0541195	20.9683	0.0548731	17.4386	0.0541195	17.5121	0.583374	27.1266	0.685972	17.5029	0.583374	17.2722	0.583374	21.8278	0.0548731	18.2981	0.0541195	0.4339	0.4055	0.4066	0.3782	0.1491	0.235	0.1472	0.1472	0.434	0.4067	7.23758	62.8836	102	102	102	102	102	102	0.0333998
1101	110105	2003	161	167	263	96	6	5.26181	4.89212	12.8677	21.9818	0.0390818	18.5564	0.0390818	20.8538	0.0390818	17.4284	0.0390818	16.605	0.572782	24.6242	0.714638	16.5519	0.572782	16.4911	0.572782	22.0602	0.0390818	18.6349	0.0390818	0.4332	0.3721	0.3937	0.3326	0.1617	0.2434	0.1529	0.147	0.4595	0.42	6.44674	65.5762	96	96	96	96	96	96	0.0221239
1101	110105	2004	161	169	271	102	8	4.45793	4.89212	8.30573	21.2555	0.0239011	18.2507	0.0239011	19.8566	0.0239011	16.8518	0.0239011	17.1841	0.604801	25.887	0.651071	16.9867	0.604801	16.8935	0.604801	21.4513	0.0239011	18.4464	0.0239011	0.5737	0.561	0.5349	0.5222	0.2098	0.4171	0.2098	0.209	0.5853	0.5465	6.87163	59.3871	102	102	102	102	102	102	0.0235665
1101	110105	2005	167	169	269	100	2	6.05454	4.27152	9.5823	22.3469	0.0486915	19.5285	0.0486915	20.8394	0.0486915	18.0211	0.0486915	16.0568	0.624156	25.5699	0.719141	15.844	0.624156	15.8375	0.624156	22.6675	0.0486915	19.8491	0.0486915	0.495	0.4934	0.4013	0.3997	0.2339	0.3606	0.2302	0.2298	0.4952	0.4015	6.98373	60.502	100	100	100	100	100	100	0.0221636
1101	110105	2006	167	170	270	100	3	4.37168	4.52165	8.07991	22.6922	0.0170188	19.595	0.0170188	20.7708	0.0170188	17.6736	0.0170188	16.0731	0.681657	26.1154	0.826438	16.047	0.681657	15.9934	0.681657	22.9861	0.0170188	19.8889	0.0170188	0.4917	0.4734	0.432	0.4137	0.1845	0.2047	0.1841	0.183	0.495	0.4353	5.95444	61.5896	100	100	100	100	100	100	0.0166475
1101	110105	2007	161	168	268	100	7	3.63837	3.45412	7.13785	23.2191	0.0371263	19.6879	0.0342718	21.9748	0.0371263	18.4437	0.0342718	16.9985	0.814625	27.3482	0.974994	16.9356	0.814625	16.8691	0.814625	23.3309	0.0371263	19.7997	0.0342718	0.5136	0.4313	0.4636	0.3813	0.1457	0.1791	0.1441	0.1441	0.5178	0.4678	6.57222	61.2153	100	100	100	100	100	100	0.0111313
1101	110105	2008	161	173	270	97	12	2.55999	2.99332	5.30001	21.6155	0.0046973	18.7106	0.0046973	20.1404	0.0046973	17.2354	0.0046973	16.4586	0.342593	25.8832	0.56419	16.3378	0.342593	16.296	0.342593	21.8243	0.0046973	18.9194	0.0046973	0.5828	0.5573	0.5357	0.5102	0.2213	0.3722	0.2178	0.2178	0.5829	0.5358	6.27911	65.1654	97	97	97	97	97	97	0.0056152
1101	110105	2009	161	173	269	96	12	2.61195	2.55999	5.61086	22.4313	0.0483575	18.9249	0.0471155	20.9635	0.0483575	17.4571	0.0471155	16.9593	0.831271	26.5447	0.946047	16.8054	0.831271	16.7359	0.831271	22.4802	0.0483575	18.9737	0.0471155	0.475	0.4625	0.4546	0.4421	0.1581	0.2806	0.156	0.156	0.4909	0.4705	7.0337	58.2637	96	96	96	96	96	96	0.0049475
1101	110105	2010	171	177	271	94	6	2.59577	2.12541	6.09399	22.5964	0.0710695	19.2293	0.0705903	21.3706	0.0710695	18.0036	0.0705903	14.6379	0.549704	23.6911	0.603963	14.5663	0.549704	14.528	0.549704	22.7835	0.0710695	19.4165	0.0705903	0.4732	0.41	0.4314	0.3682	0.1628	0.2402	0.1628	0.1537	0.4732	0.4314	6.78878	61.0647	94	94	94	94	94	94	0.0063167
1101	110105	2011	161	170	269	99	9	2.57255	2.48899	6.23932	22.1271	0.0085354	19.1075	0.0085354	20.7965	0.0085354	17.7768	0.0085354	16.3451	0.673725	25.4489	0.842281	16.1473	0.673725	16.1363	0.673725	22.4098	0.0085354	19.3901	0.0085354	0.5661	0.5493	0.5444	0.5276	0.1399	0.2727	0.1399	0.1399	0.5833	0.5616	6.76719	60.0058	99	99	99	99	99	99	0.0166154
1101	110105	2012	167	171	273	102	4	2.78522	2.39656	7.25469	21.9888	0.010563	18.4784	0.010563	20.5649	0.010563	17.0546	0.010563	16.234	0.537872	25.6636	0.593152	16.1815	0.537872	16.176	0.537872	22.0575	0.010563	18.5472	0.010563	0.6754	0.6458	0.6411	0.6115	0.2034	0.2884	0.2014	0.2008	0.752	0.7177	6.95564	61.2567	102	102	102	102	102	102	0.026914
1101	110105	2013	171	179	272	93	8	2.50817	2.57072	7.04821	21.7607	0.0202817	18.5082	0.01985	20.5172	0.0202817	17.2646	0.01985	14.7785	0.398315	23.747	0.437376	14.7785	0.398315	14.7781	0.398315	21.9711	0.0202817	18.7186	0.01985	0.5222	0.5016	0.5166	0.496	0.1954	0.4108	0.1858	0.1824	0.5222	0.5166	6.45008	65.4958	93	93	93	93	93	93	0.0372126
1101	110106	1992	163	169	267	98	6	3.27548	2.53505	7.39252	20.5937	0.0201461	17.5794	0.0176595	19.6114	0.0201461	16.5971	0.0176595	16.0703	0.495071	25.3096	0.542856	15.987	0.495071	15.8736	0.495071	20.6696	0.0201461	17.6553	0.0176595	0.4965	0.4551	0.4547	0.4133	0.1259	0.2264	0.1209	0.12	0.5145	0.4727	7.78742	63.5373	98	98				98
1101	110106	1993	163	167	269	102	4	2.42154	2.66529	7.92424	21.5694	0.006752	18.3416	0.0049487	20.2182	0.006752	16.9904	0.0049487	16.3559	0.715531	24.8264	0.802608	16.2627	0.715531	16.2024	0.715531	21.7617	0.006752	18.5339	0.0049487	0.4058	0.3942	0.3972	0.3856	0.0738	0.1789	0.0738	0.0703	0.4466	0.438	7.7843	60.9432	102	102				102
1101	110106	1994	160	164	261	97	4	2.60996	2.13878	7.40953	23.2197	0.0169965	19.9956	0.0169965	21.8252	0.0169965	18.6011	0.0169965	17.0636	0.782014	26.4175	0.909295	16.9776	0.782014	16.9068	0.782014	23.444	0.0169965	20.2199	0.0169965	0.7907	0.781	0.73	0.7203	0.0929	0.1747	0.0929	0.0929	0.8017	0.741	7.58284	60.1688	97	97				97
1101	110106	1995	163	171	276	105	8	2.14016	2.27294	7.777	20.8842	0.000579	18.0526	0.000579	19.4099	0.000579	16.5783	0.000579	16.3105	0.36251	25.8688	0.465925	16.1883	0.36251	16.08	0.36251	21.2797	0.000579	18.4481	0.000579	0.5715	0.5587	0.5189	0.5061	0.1336	0.1755	0.1288	0.1288	0.5718	0.5192	6.4849	65.8829	105	105				105	0.0600741
1101	110106	1996	164	167	269	102	3	3.59643	1.94989	5.88079	21.2533	0.0035194	17.9818	0.0035194	20.1581	0.0035194	16.8866	0.0035194	16.0361	0.580205	25.7797	0.603814	15.9297	0.580205	15.8875	0.580205	21.3218	0.0035194	18.0503	0.0035194	0.6759	0.6434	0.6641	0.6316	0.0837	0.2277	0.0815	0.0813	0.679	0.6672	6.29941	66.6049	102	102				102	0.0523676
1101	110106	1997	163	166	263	97	3	3.52738	2.76602	4.9366	21.8255	0.0599616	18.9055	0.0599616	20.4089	0.0599616	17.4889	0.0599616	16.474	0.582866	25.5104	0.638539	16.2034	0.582866	16.1536	0.582866	21.9638	0.0599616	19.0438	0.0599616	0.4009	0.3662	0.3488	0.3141	0.1199	0.198	0.1173	0.113	0.4036	0.3515	8.15483	61.3055	97	97				97	0.0446612
1101	110106	1998	157	166	264	98	9	2.73761	2.69265	7.2473	22.3096	0.0155604	19.3697	0.0155604	20.6043	0.0155604	17.6644	0.0155604	16.6975	0.449538	25.6203	0.49616	16.6312	0.449538	16.5999	0.449538	22.5473	0.0155604	19.6075	0.0155604	0.5881	0.5323	0.5289	0.4731	0.27	0.3496	0.2615	0.2604	0.5981	0.5389	7.13899	69.8629	98	98				98	0.0417144
1101	110106	1999	165	167	264	97	2	3.50257	2.49075	7.85524	22.1631	0.11472	19.2729	0.11472	20.9712	0.11472	18.081	0.11472	16.1454	0.649945	26.3516	0.820167	15.8637	0.649945	15.7225	0.649945	22.377	0.11472	19.4869	0.11472	0.2646	0.252	0.227	0.2144	0.0992	0.175	0.0981	0.0981	0.2753	0.2377	7.42376	64.015	97	97				97	0.0400008
1101	110106	2000	161	169	261	92	8	2.95504	2.99932	8.67866	23.5404	0.145036	20.3355	0.145036	22.4089	0.145036	19.2039	0.145036	16.7065	0.885102	26.078	1.08016	16.5169	0.885102	16.5156	0.885102	23.6268	0.145036	20.4219	0.145036	0.3306	0.2951	0.2859	0.2504	0.0969	0.1642	0.0957	0.0843	0.3395	0.2948	7.62139	62.9628	92	92				92	0.0378546
1101	110106	2001	159	171	271	100	12	5.45165	2.56473	14.9039	23.2921	0.06048	19.4547	0.0462387	21.9412	0.06048	18.1038	0.0462387	17.1745	0.917207	26.1533	1.0787	17.0394	0.917207	17.0336	0.917207	23.4434	0.06048	19.606	0.0462387	0.3683	0.3232	0.3611	0.316	0.1298	0.2012	0.1298	0.1175	0.3902	0.383	7.4879	64.0406	100	100				100	0.0348276
1101	110106	2002	159	165	267	102	6	6.05454	4.5317	14.9039	21.8841	0.0548118	18.3422	0.0543373	21.0226	0.0548118	17.4807	0.0543373	17.6872	0.562488	27.318	0.668462	17.6789	0.562488	17.4468	0.562488	21.911	0.0548118	18.3691	0.0543373	0.3516	0.3298	0.335	0.3132	0.1544	0.233	0.1522	0.1522	0.3516	0.335	7.19697	62.5967	102	102				102	0.0305086
1101	110106	2003	161	167	263	96	6	5.26181	4.89212	12.8677	22.0798	0.0304598	18.6864	0.0304598	20.927	0.0304598	17.5335	0.0304598	16.6346	0.572433	24.7324	0.706175	16.5956	0.572433	16.5296	0.572433	22.1512	0.0304598	18.7577	0.0304598	0.3913	0.3274	0.3536	0.2897	0.1622	0.2373	0.1543	0.147	0.4269	0.3892	6.53996	65.6595	96	96				96	0.0261897
1101	110106	2004	161	169	271	102	8	4.45793	4.86862	8.30573	21.7323	0.0197483	18.6046	0.0197483	20.2994	0.0197483	17.1717	0.0197483	17.6161	0.602409	26.4631	0.654839	17.4309	0.602409	17.3411	0.602409	21.9354	0.0197483	18.8078	0.0197483	0.4758	0.4644	0.4383	0.4269	0.1761	0.3752	0.176	0.1753	0.4847	0.4472	6.92851	59.9484	102	102				102	0.0262449
1101	110106	2005	167	169	269	100	2	6.05454	4.13695	9.5823	23.0048	0.0622883	20.0467	0.0622883	21.4128	0.0622883	18.4547	0.0622883	16.5709	0.672771	26.4089	0.764152	16.3523	0.672771	16.3445	0.672771	23.336	0.0622883	20.3779	0.0622883	0.4139	0.412	0.3398	0.3379	0.1873	0.2894	0.1839	0.1828	0.4141	0.34	7.08859	60.3584	100	100				100	0.025501
1101	110106	2006	167	170	270	100	3	4.37168	4.89212	8.07991	23.2689	0.0142781	20.111	0.0142781	21.2732	0.0142781	18.1153	0.0142781	16.4785	0.695896	26.9439	0.834095	16.4374	0.695896	16.386	0.695896	23.5725	0.0142781	20.4146	0.0142781	0.3622	0.3468	0.3086	0.2932	0.1253	0.1497	0.1247	0.124	0.3657	0.3121	6.07829	61.649	100	100				100	0.0197445
1101	110106	2007	161	168	268	100	7	3.63837	3.54074	7.13785	23.8004	0.0332651	20.0679	0.0288216	22.4822	0.0332651	18.7497	0.0288216	17.5114	0.81498	28.2159	0.984582	17.435	0.81498	17.3667	0.81498	23.9184	0.0332651	20.1858	0.0288216	0.465	0.3934	0.415	0.3434	0.1503	0.175	0.1478	0.1478	0.4672	0.4172	6.70243	61.085	100	100				100	0.013988
1101	110106	2008	161	173	270	97	12	2.55999	3.12167	5.30001	22.1477	0.00611	19.0512	0.00611	20.6005	0.00611	17.504	0.00611	16.9775	0.341016	26.754	0.553397	16.8458	0.341016	16.796	0.341016	22.3808	0.00611	19.2844	0.00611	0.5613	0.5314	0.5078	0.4779	0.2428	0.375	0.2398	0.2397	0.5613	0.5078	6.40832	65.3644	97	97				97	0.0082314
1101	110106	2009	161	173	269	96	12	2.61195	2.55999	5.61086	23.3417	0.0535987	19.6304	0.0508624	21.7189	0.0535987	18.0076	0.0508624	17.5489	0.882828	27.509	1.00665	17.3763	0.882828	17.3114	0.882828	23.3962	0.0535987	19.6849	0.0508624	0.4145	0.4051	0.3979	0.3885	0.1602	0.2979	0.1592	0.1592	0.4357	0.4191	7.17816	58.0947	96	96				96	0.0082888
1101	110106	2010	171	177	271	94	6	2.59577	2.41562	6.09399	23.1822	0.070608	19.6659	0.069915	21.8757	0.070608	18.3593	0.069915	15.0552	0.539885	24.5185	0.593316	14.9832	0.539885	14.9336	0.539885	23.379	0.070608	19.8626	0.069915	0.47	0.4125	0.4324	0.3749	0.175	0.2378	0.175	0.1654	0.47	0.4324	6.88424	61.4032	94	94				94	0.008347
1101	110106	2011	161	170	269	99	9	2.57255	2.59577	6.23932	22.8524	0.0090759	19.6195	0.0090759	21.4382	0.0090759	18.2053	0.0090759	16.9917	0.697629	26.4314	0.85291	16.7718	0.697629	16.7604	0.697629	23.1405	0.0090759	19.9076	0.0090759	0.5927	0.5707	0.5691	0.5471	0.1552	0.2951	0.1552	0.1552	0.6118	0.5882	6.87598	60.0653	99	99				99	0.0084061
1101	110108	1992	163	169	267	98	6	3.27548	2.54712	7.39252	19.7852	0.0127023	16.9573	0.0118556	18.8496	0.0127023	16.0218	0.0118556	15.3177	0.430058	24.2192	0.471873	15.2438	0.430058	15.1512	0.430058	19.8513	0.0127023	17.0235	0.0118556	0.5059	0.4644	0.4722	0.4307	0.1143	0.2369	0.1084	0.1075	0.5249	0.4912	7.79637	63.5103	98					98
1101	110108	1993	163	167	269	102	4	2.42154	2.91318	7.92424	20.6428	0.0051154	17.6422	0.003174	19.3846	0.0051154	16.384	0.003174	15.6241	0.638978	23.7332	0.712326	15.5561	0.638978	15.507	0.638978	20.8287	0.0051154	17.828	0.003174	0.3902	0.3758	0.3815	0.3671	0.0768	0.1783	0.0768	0.0734	0.4273	0.4186	7.79942	60.7799	102					102
1101	110108	1994	160	164	261	97	4	2.60996	2.2098	7.40953	22.2039	0.0105675	19.2095	0.0105675	20.9364	0.0105675	17.9419	0.0105675	16.3824	0.682522	25.3251	0.79549	16.3163	0.682522	16.263	0.682522	22.3972	0.0105675	19.4028	0.0105675	0.7987	0.79	0.74	0.7313	0.0855	0.1763	0.0855	0.0854	0.8063	0.7476	7.57695	60.0693	97					97
1101	110108	1995	163	171	276	105	8	2.14016	2.26538	7.777	20.1	4.36e-05	17.47	4.36e-05	18.7028	4.36e-05	16.0727	4.36e-05	15.5103	0.312879	24.552	0.404347	15.408	0.312879	15.3245	0.312879	20.4531	4.36e-05	17.823	4.36e-05	0.585	0.5695	0.523	0.5075	0.132	0.1653	0.1269	0.1269	0.5852	0.5232	6.47049	65.796	105					105	0.0667676
1101	110108	1996	164	167	269	102	3	3.59643	1.94947	5.88079	20.3519	0.0006449	17.3202	0.0006449	19.3284	0.0006449	16.2966	0.0006449	15.2304	0.479117	24.5451	0.504407	15.1532	0.479117	15.1207	0.479117	20.4117	0.0006449	17.3799	0.0006449	0.7188	0.6838	0.7003	0.6653	0.0914	0.2635	0.0896	0.0896	0.7228	0.7043	6.31115	66.5781	102					102	0.0562192
1101	110108	1997	163	166	263	97	3	3.52738	2.96151	4.9366	21.1734	0.0550409	18.3841	0.0550409	19.8706	0.0550409	17.0813	0.0550409	15.9476	0.534871	24.6472	0.582067	15.7237	0.534871	15.6883	0.534871	21.3066	0.0550409	18.5173	0.0550409	0.4402	0.4122	0.373	0.345	0.1288	0.2241	0.1261	0.1227	0.4434	0.3762	8.15537	61.2808	97					97	0.0567365
1101	110108	1998	157	166	264	98	9	3.16568	2.87952	8.074	21.8065	0.0093107	18.9531	0.0093107	20.1564	0.0093107	17.3029	0.0093107	16.386	0.397808	24.9602	0.442248	16.3294	0.397808	16.3033	0.397808	22.0352	0.0093107	19.1818	0.0093107	0.5736	0.5211	0.5162	0.4637	0.2544	0.3236	0.2461	0.2449	0.5834	0.526	7.24266	69.7943	98					98	0.0575194
1101	110108	1999	165	167	264	97	2	3.69358	2.58916	8.03321	21.634	0.100538	18.8033	0.100538	20.4881	0.100538	17.6574	0.100538	15.7939	0.599369	25.7616	0.757108	15.5448	0.599369	15.4172	0.599369	21.8394	0.100538	19.0087	0.100538	0.3043	0.2912	0.2655	0.2524	0.1021	0.1802	0.1003	0.1003	0.3158	0.277	7.44559	64.3875	97					97	0.0576837
1101	110108	2000	161	169	261	92	8	2.95504	3.2294	8.67866	23.074	0.135628	19.9301	0.135628	21.9852	0.135628	18.8414	0.135628	16.3083	0.856557	25.3973	1.03943	16.1449	0.856557	16.1449	0.856557	23.1574	0.135628	20.0135	0.135628	0.3367	0.2979	0.2809	0.2421	0.1043	0.1835	0.1022	0.0906	0.3454	0.2896	7.63689	63.2706	92					92	0.0561153
1101	110108	2001	159	171	271	100	12	5.45165	2.77813	14.9039	22.79	0.0569803	19.0511	0.0421229	21.4732	0.0569803	17.7343	0.0421229	16.826	0.892886	25.5561	1.04907	16.7118	0.892886	16.7091	0.892886	22.934	0.0569803	19.1952	0.0421229	0.4652	0.4185	0.4549	0.4082	0.177	0.261	0.1769	0.165	0.4881	0.4778	7.55193	64.3151	100					100	0.0571896
1101	110108	2002	159	165	267	102	6	6.05454	4.89212	14.9039	21.4005	0.0475262	17.9411	0.0469244	20.5982	0.0475262	17.1388	0.0469244	17.2189	0.539122	26.6397	0.633265	17.2146	0.539122	17.001	0.539122	21.4209	0.0475262	17.9615	0.0469244	0.401	0.3779	0.3781	0.355	0.1487	0.2311	0.1469	0.1469	0.401	0.3781	7.09246	62.5044	102					102	0.0468657
1101	110108	2003	161	167	263	96	6	5.26181	4.89212	12.8677	21.5873	0.0296795	18.2519	0.0296795	20.4972	0.0296795	17.1618	0.0296795	16.3177	0.533963	24.1776	0.657534	16.2728	0.533963	16.2217	0.533963	21.6536	0.0296795	18.3182	0.0296795	0.4254	0.3672	0.3824	0.3242	0.1631	0.2429	0.1545	0.1486	0.4531	0.4101	6.61978	66.0758	96					96	0.0366827
1101	110108	2004	161	169	271	102	8	4.45793	4.89212	8.30573	20.911	0.0205851	17.9471	0.0205851	19.5661	0.0205851	16.6021	0.0205851	16.9909	0.568513	25.5517	0.612074	16.8251	0.568513	16.7469	0.568513	21.0831	0.0205851	18.1191	0.0205851	0.54	0.5267	0.5042	0.4909	0.1994	0.4007	0.1992	0.1985	0.5504	0.5146	6.97439	61.3255	102					102	0.0264997
1101	110108	2005	167	169	269	100	2	6.05454	4.45793	9.5823	22.1003	0.0462928	19.3126	0.0462928	20.6237	0.0462928	17.836	0.0462928	15.9594	0.602976	25.3276	0.684752	15.7589	0.602976	15.7551	0.602976	22.403	0.0462928	19.6153	0.0462928	0.4633	0.4614	0.3766	0.3747	0.219	0.3331	0.2153	0.2148	0.4634	0.3767	7.20155	60.8604	100					100	0.0163166
1101	110108	2006	167	170	270	100	3	4.37168	4.89212	8.07991	22.4158	0.0125924	19.3724	0.0125924	20.5287	0.0125924	17.4852	0.0125924	15.9377	0.639443	25.8894	0.764084	15.9102	0.639443	15.8652	0.639443	22.6947	0.0125924	19.6513	0.0125924	0.447	0.4296	0.3883	0.3709	0.1681	0.1897	0.1678	0.1668	0.4501	0.3914	6.08798	62.3735	100					100	0.0128889
1101	110108	2007	161	168	268	100	7	3.63837	3.99027	7.13785	23.0331	0.0319646	19.5087	0.0289171	21.8063	0.0319646	18.2818	0.0289171	16.8768	0.774645	27.1374	0.922563	16.8218	0.774645	16.769	0.774645	23.1317	0.0319646	19.6072	0.0289171	0.4851	0.4092	0.4355	0.3596	0.1498	0.1815	0.1479	0.1479	0.4889	0.4393	6.88239	60.8029	100					100	0.0094611
1101	110108	2008	161	173	270	97	12	2.55999	3.34459	5.30001	21.3726	0.0043423	18.4688	0.0043423	19.9362	0.0043423	17.0324	0.0043423	16.3096	0.321265	25.6612	0.526917	16.2049	0.321265	16.1675	0.321265	21.572	0.0043423	18.6683	0.0043423	0.5683	0.5416	0.5204	0.4937	0.2201	0.3643	0.2169	0.2169	0.5684	0.5205	6.53178	65.9639	97					97	0.0060334
1101	110108	2009	161	173	269	96	12	2.61195	2.55999	5.61086	22.3465	0.0453174	18.8363	0.0441554	20.9012	0.0453174	17.391	0.0441554	16.9028	0.805721	26.4033	0.908504	16.7626	0.805721	16.7019	0.805721	22.3977	0.0453174	18.8876	0.0441554	0.4419	0.4287	0.4225	0.4093	0.1525	0.2774	0.1506	0.1506	0.4592	0.4398	7.2993	58.49	96					96	0.0051899
1101	110108	2010	171	177	271	94	6	2.59577	2.25654	6.09399	22.3793	0.0662452	19.0511	0.0660745	21.194	0.0662452	17.8657	0.0660745	14.5028	0.51382	23.5166	0.560808	14.4416	0.51382	14.4083	0.51382	22.5513	0.0662452	19.2231	0.0660745	0.4745	0.4134	0.4278	0.3667	0.1742	0.2467	0.1742	0.1648	0.4745	0.4278	6.96008	62.7543	94					94	0.0045533
1101	110108	2011	161	170	269	99	9	2.57255	2.38221	6.23932	21.9837	0.0053885	18.9727	0.0053885	20.6789	0.0053885	17.668	0.0053885	16.2725	0.637699	25.2766	0.787636	16.0843	0.637699	16.0748	0.637699	22.2379	0.0053885	19.2269	0.0053885	0.5474	0.5309	0.5235	0.507	0.1429	0.2861	0.1429	0.1429	0.5648	0.5409	7.00891	60.7271	99					99	0.0139705
1101	110108	2012	167	171	273	102	4	2.78522	2.22057	9.7565	21.8297	0.0103777	18.3121	0.0103777	20.4455	0.0103777	16.9279	0.0103777	16.1992	0.524499	25.5592	0.576415	16.1553	0.524499	16.1507	0.524499	21.8826	0.0103777	18.365	0.0103777	0.6221	0.594	0.5892	0.5611	0.194	0.275	0.192	0.1915	0.6994	0.6665	7.18332	61.6889	102					102	0.0233877
1101	110108	2013	171	179	272	93	8	2.50817	2.46542	7.04821	21.6269	0.0160656	18.3678	0.0157381	20.4053	0.0160656	17.1462	0.0157381	14.7635	0.381581	23.5904	0.414421	14.7635	0.381581	14.7633	0.381581	21.8217	0.0160656	18.5626	0.0157381	0.5142	0.4975	0.5067	0.49	0.1937	0.3986	0.1845	0.1809	0.5142	0.5067	6.67578	66.1848	93					93	0.0328049
1101	110111	1992	164	175	270	95	11	1.87911	1.99025	7.36824	20.034	0.0204785	17.057	0.0163947	19.159	0.0204785	16.1821	0.0163947	15.7297	0.485806	24.65	0.535878	15.6691	0.485806	15.5834	0.485806	20.0996	0.0204785	17.1227	0.0163947	0.4365	0.3948	0.3983	0.3566	0.1256	0.2052	0.1218	0.1206	0.4545	0.4163	7.85035	64.2106	95	95	95	95		95
1101	110111	1993	165	172	271	99	7	1.60109	2.08123	6.2476	21.1292	0.0053914	17.9527	0.0042675	19.8609	0.0053914	16.6843	0.0042675	15.9727	0.683864	24.1031	0.753788	15.9081	0.683864	15.8628	0.683864	21.2892	0.0053914	18.1126	0.0042675	0.3555	0.3452	0.3429	0.3326	0.0764	0.1789	0.0764	0.073	0.394	0.3814	8.02781	60.9392	99	99	99	99		99
1101	110111	1994	163	170	263	93	7	1.62845	1.88756	5.93386	22.6006	0.0101534	19.4079	0.0101534	21.3325	0.0101534	18.1397	0.0101534	16.7487	0.745946	25.8091	0.872262	16.6922	0.745946	16.6389	0.745946	22.8055	0.0101534	19.6127	0.0101534	0.6894	0.6798	0.637	0.6274	0.099	0.1771	0.099	0.099	0.7005	0.6481	7.8366	61.2349	93	93	93	93		93
1101	110111	1995	165	174	273	99	9	1.50611	2.19635	5.5016	20.1399	0	17.3791	0	18.7865	0	16.0256	0	15.8885	0.326075	25.1074	0.409322	15.7922	0.326075	15.7123	0.326075	20.4892	0	17.7283	0	0.5444	0.53	0.5002	0.4858	0.1377	0.1847	0.134	0.134	0.5448	0.5006	6.75448	67.0544	99	99	99	99		99	0.0872881
1101	110111	1996	166	174	280	106	8	1.72193	2.12614	5.83834	20.6372	0.0031098	17.428	0.0031098	19.6402	0.0031098	16.4309	0.0031098	15.6895	0.534987	25.0671	0.550256	15.6145	0.534987	15.5788	0.534987	20.693	0.0031098	17.4838	0.0031098	0.5698	0.5399	0.553	0.5231	0.0874	0.2138	0.0848	0.0845	0.5717	0.5549	6.73833	67.2412	106	106	106	106		106	0.0821965
1101	110111	1997	165	170	265	95	5	1.6308	2.55781	4.9366	21.4224	0.0523055	18.5466	0.0523055	20.0661	0.0523055	17.1904	0.0523055	16.1645	0.540433	24.8846	0.591434	15.9331	0.540433	15.8958	0.540433	21.535	0.0523055	18.6593	0.0523055	0.3391	0.3066	0.2924	0.2599	0.1149	0.1812	0.1127	0.1086	0.342	0.2953	8.26186	59.6618	95	95	95	95		95	0.0816436
1101	110111	1998	163	167	263	96	4	1.93592	2.58554	7.21671	21.7774	0.0122653	18.8919	0.0122653	20.1747	0.0122653	17.2892	0.0122653	16.3627	0.439202	25.0064	0.483477	16.3184	0.439202	16.2967	0.439202	22.0248	0.0122653	19.1393	0.0122653	0.5463	0.4996	0.4904	0.4437	0.249	0.3299	0.2401	0.2389	0.554	0.4981	7.38119	67.8014	96	96	96	96		96	0.081541
1101	110111	1999	165	171	265	94	6	2.08309	2.1684	7.87686	21.6741	0.0912873	18.7715	0.0912873	20.5653	0.0912873	17.6627	0.0912873	15.9546	0.638923	25.9695	0.805748	15.7134	0.638923	15.592	0.638923	21.8594	0.0912873	18.9568	0.0912873	0.2721	0.2611	0.227	0.216	0.1035	0.1662	0.1026	0.1026	0.2806	0.2355	7.57091	63.0604	94	94	94	94		94	0.0813815
1101	110111	2000	161	178	271	93	17	1.60255	2.45673	7.82851	22.8986	0.109529	19.7234	0.109529	21.8523	0.109529	18.6771	0.109529	16.4156	0.83492	25.5055	1.0097	16.2643	0.83492	16.2641	0.83492	22.9724	0.109529	19.7972	0.109529	0.3516	0.3196	0.3121	0.2801	0.0945	0.1648	0.0937	0.0839	0.359	0.3195	7.70491	62.7886	93	93	93	93		93	0.0815593
1101	110111	2001	160	168	263	95	8	2.79109	2.42014	14.9039	22.7739	0.0523062	19.0137	0.0393187	21.5183	0.0523062	17.7581	0.0393187	16.9265	0.872791	25.5976	1.0069	16.8242	0.872791	16.8233	0.872791	22.8866	0.0523062	19.1264	0.0393187	0.2933	0.2553	0.2877	0.2497	0.1042	0.1733	0.1037	0.0915	0.3152	0.3096	7.59304	63.1875	95	95	95	95		95	0.082388
1101	110111	2002	162	166	265	99	4	4.28445	3.6116	14.9039	21.3162	0.046825	17.8721	0.0465714	20.5036	0.046825	17.0595	0.0465714	17.225	0.507075	26.5762	0.600633	17.2221	0.507075	17.0215	0.507075	21.3429	0.046825	17.8988	0.0465714	0.296	0.2794	0.2861	0.2695	0.1455	0.2186	0.1433	0.1433	0.296	0.2861	7.0854	62.0131	99	99	106	106	110	104	0.0733786
1101	110111	2003	161	165	269	104	4	3.68904	4.55705	11.4701	21.4005	0.0134308	18.1275	0.0134308	20.3146	0.0134308	17.0416	0.0134308	16.1804	0.517176	24.0128	0.628129	16.156	0.517176	16.1099	0.517176	21.4548	0.0134308	18.1817	0.0134308	0.3803	0.3195	0.3353	0.2745	0.1588	0.2306	0.152	0.1454	0.4163	0.3713	6.76919	65.782	104	104	109	109	110	107	0.0643693
1101	110111	2004	162	166	272	106	4	3.174	3.6869	8.30573	20.9943	0.0153705	17.9661	0.0153705	19.6681	0.0153705	16.6399	0.0153705	17.1989	0.550391	25.7929	0.60166	17.069	0.550391	17.0039	0.550391	21.1483	0.0153705	18.12	0.0153705	0.4254	0.4134	0.3898	0.3778	0.1614	0.3438	0.1611	0.1604	0.4317	0.3961	7.14637	61.5826	106	106	106	106	111	107	0.0603312
1101	110111	2005	168	170	271	101	2	3.23378	3.35804	9.30302	22.4611	0.0597695	19.5751	0.0597695	20.9473	0.0597695	18.0612	0.0597695	16.3103	0.646835	25.7891	0.713996	16.1208	0.646835	16.1196	0.646835	22.7566	0.0597695	19.8706	0.0597695	0.3625	0.3602	0.3008	0.2985	0.1613	0.2478	0.1584	0.1573	0.3627	0.301	7.38371	60.2684	101	101	102	102	104	101	0.057064
1101	110111	2006	162	169	264	95	7	2.27296	3.70777	7.56568	22.6409	0.007942	19.5782	0.007942	20.7333	0.007942	17.6705	0.007942	16.1621	0.631214	26.379	0.736867	16.1204	0.631214	16.0849	0.631214	22.9156	0.007942	19.8528	0.007942	0.3175	0.305	0.2628	0.2503	0.1137	0.1418	0.113	0.1126	0.3208	0.2661	6.44587	61.9549	95	95	98	98	97	97	0.0539808
1101	110111	2007	161	169	266	97	8	2.18033	3.1684	6.22257	23.2821	0.0277004	19.6345	0.0232898	22.0288	0.0277004	18.3812	0.0232898	17.1428	0.749617	27.571	0.893959	17.0903	0.749617	17.0456	0.749617	23.373	0.0277004	19.7254	0.0232898	0.4242	0.3616	0.3734	0.3108	0.1528	0.1748	0.1499	0.1499	0.4253	0.3745	7.01929	61.0134	97	97	100	100	103	98	0.0548635
1101	110111	2008	167	171	274	103	4	2.55999	2.94731	5.30001	21.4882	0.0032024	18.4288	0.0032024	20.0516	0.0032024	16.9923	0.0032024	16.5391	0.318094	26.0473	0.498706	16.4443	0.318094	16.4074	0.318094	21.6946	0.0032024	18.6352	0.0032024	0.5296	0.4978	0.4809	0.4491	0.2321	0.3532	0.2296	0.2295	0.5296	0.4809	6.74642	65.8855	103	103	103	103	109	104	0.054025
1101	110111	2009	167	168	271	103	1	1.82664	2.64913	4.63483	22.8934	0.0449218	19.2167	0.042992	21.3483	0.0449218	17.6715	0.042992	17.2562	0.81193	26.9228	0.91423	17.1141	0.81193	17.0667	0.81193	22.9479	0.0449218	19.2711	0.042992	0.3634	0.3525	0.3499	0.339	0.147	0.2821	0.145	0.145	0.3843	0.3708	7.49196	58.3369	103	103	103	103	104	104	0.0529895
1101	110111	2010	172	175	279	104	3	2.59577	2.67898	6.09399	22.4181	0.0579229	19.0386	0.0579229	21.2215	0.0579229	17.842	0.0579229	14.6615	0.466068	23.9142	0.504522	14.6145	0.466068	14.582	0.466068	22.5814	0.0579229	19.2019	0.0579229	0.4667	0.4178	0.4254	0.3765	0.1846	0.246	0.1846	0.1761	0.4667	0.4254	7.0265	62.7074	104	104	104	104	104	105	0.051993
1101	110111	2011	171	172	276	104	1	2.23842	2.68834	5.75468	22.1875	0.0042468	19.0749	0.0042468	20.8632	0.0042468	17.7506	0.0042468	16.551	0.607025	25.6463	0.722296	16.3533	0.607025	16.3455	0.607025	22.4021	0.0042468	19.2895	0.0042468	0.5191	0.4988	0.4923	0.472	0.1595	0.3105	0.1594	0.1594	0.5377	0.5109	7.07884	60.7223	104	104	104	104	106	105	0.0510047
1101	110111	2012	165	167	273	106	2	2.78522	2.70612	9.42438	22.0957	0.0160395	18.4388	0.0160395	20.728	0.0160395	17.0711	0.0160395	16.5098	0.552974	26.0004	0.601909	16.4748	0.552974	16.4708	0.552974	22.1357	0.0160395	18.4788	0.0160395	0.5063	0.4838	0.4819	0.4594	0.1685	0.2568	0.1668	0.1668	0.5782	0.5538	7.28696	62.2758	106	106	106	106	109	106	0.0501083
1101	110111	2013	171	175	273	98	4	2.50817	2.83381	7.04821	21.9531	0.0134717	18.5543	0.0132341	20.7099	0.0134717	17.3111	0.0132341	15.2114	0.392192	24.0602	0.419105	15.2114	0.392192	15.2114	0.392192	22.1244	0.0134717	18.7256	0.0132341	0.461	0.4558	0.4459	0.4407	0.1547	0.3321	0.1475	0.144	0.461	0.4459	6.66006	66.4061	98	98	98	98	104	99	0.0633086
1101	110112	1992	163	169	267	98	6	1.53306	1.78442	7.39252	20.397	0.0148461	17.4941	0.0130643	19.3856	0.0148461	16.4827	0.0130643	15.6866	0.45449	24.9937	0.506781	15.6041	0.45449	15.505	0.45449	20.4756	0.0148461	17.5727	0.0130643	0.481	0.4301	0.4479	0.397	0.1136	0.2307	0.1071	0.1063	0.4971	0.464	7.62473	66.7766	98	98	98	98	98	98
1101	110112	1993	163	167	269	102	4	1.30491	1.39139	7.08702	21.0889	0.0049352	18.027	0.0035192	19.7605	0.0049352	16.6986	0.0035192	15.9457	0.655929	24.4191	0.741482	15.8644	0.655929	15.8105	0.655929	21.2787	0.0049352	18.2167	0.0035192	0.4022	0.3914	0.3973	0.3865	0.072	0.1761	0.072	0.069	0.4443	0.4394	7.79294	65.1606	102	102	102	102	102	102
1101	110112	1994	160	164	261	97	4	1.36269	1.53549	7.40953	22.7537	0.0126255	19.7173	0.0126255	21.415	0.0126255	18.3787	0.0126255	16.6384	0.715661	25.8487	0.834153	16.5564	0.715661	16.4989	0.715661	22.9734	0.0126255	19.9371	0.0126255	0.7597	0.7524	0.7055	0.6982	0.0822	0.1703	0.0822	0.0822	0.769	0.7148	7.62424	64.3397	97	97	97	97	97	97
1101	110112	1995	163	171	276	105	8	1.12837	1.89618	6.28936	20.6668	0.0006244	17.9631	0.0006244	19.174	0.0006244	16.4703	0.0006244	15.9193	0.333561	25.2588	0.434026	15.8098	0.333561	15.7104	0.333561	21.0389	0.0006244	18.3352	0.0006244	0.6503	0.626	0.5919	0.5676	0.1385	0.1795	0.1336	0.1336	0.6509	0.5925	6.5766	69.4755	105	105	105	105	105	105	0.0121197
1101	110112	1996	164	167	269	102	3	1.69471	2.06163	5.88079	20.9304	0.0004084	17.8266	0.0004084	19.8151	0.0004084	16.7113	0.0004084	15.5788	0.516439	25.1758	0.544234	15.4772	0.516439	15.4407	0.516439	20.9952	0.0004084	17.8914	0.0004084	0.7369	0.6974	0.7247	0.6852	0.0854	0.2382	0.0843	0.0838	0.7411	0.7289	6.40166	69.8969	102	102	102	102	102	102	0.0138187
1101	110112	1997	163	166	263	97	3	1.76655	1.92519	4.9366	21.8355	0.0627235	18.9899	0.0627235	20.4422	0.0627235	17.5966	0.0627235	16.21	0.563716	25.2054	0.614636	15.9766	0.563716	15.9349	0.563716	21.9865	0.0627235	19.1409	0.0627235	0.4183	0.3909	0.3648	0.3374	0.1211	0.2232	0.1187	0.1136	0.4255	0.372	8.01837	62.3996	97	97	97	97	97	97	0.0349634
1101	110112	1998	161	170	266	96	9	1.72342	2.17113	8.074	22.4704	0.0129199	19.5068	0.0129199	20.7157	0.0129199	17.7521	0.0129199	16.717	0.427021	25.612	0.479172	16.6456	0.427021	16.6101	0.427021	22.7026	0.0129199	19.739	0.0129199	0.5888	0.5358	0.5239	0.4709	0.2767	0.3549	0.2675	0.2667	0.5968	0.5319	6.84541	71.174	98	98	98	98	98	97	0.0561082
1101	110112	1999	166	168	265	97	2	1.84116	1.93532	8.03321	22.2638	0.113262	19.4058	0.113262	21.0556	0.113262	18.1977	0.113262	16.1003	0.640584	26.3601	0.832434	15.8245	0.640584	15.683	0.640584	22.4817	0.113262	19.6237	0.113262	0.2807	0.2643	0.2486	0.2322	0.107	0.1801	0.1059	0.1059	0.2989	0.2668	7.2334	65.1657	97	97	97	97	97	97	0.077253
1101	110112	2000	163	168	268	100	5	1.82631	2.14197	8.67866	23.5371	0.155593	20.3815	0.155593	22.3764	0.155593	19.2208	0.155593	16.5936	0.859573	25.975	1.05669	16.4112	0.859573	16.4108	0.859573	23.6359	0.155593	20.4802	0.155593	0.3373	0.3003	0.2856	0.2486	0.0962	0.1852	0.0945	0.0826	0.3448	0.2931	7.39802	64.0915	92	92	92	92	92	93	0.0983978
1101	110112	2001	161	171	270	99	10	2.8213	2.4391	14.9039	23.3999	0.0634856	19.5716	0.048379	21.9469	0.0634856	18.1186	0.048379	17.1394	0.932366	26.1424	1.10992	16.9953	0.932366	16.9896	0.932366	23.5611	0.0634856	19.7328	0.048379	0.4704	0.4179	0.4612	0.4087	0.1872	0.2621	0.187	0.1753	0.4913	0.4821	7.26736	65.3906	100	100	100	100	100	100	0.119542
1101	110112	2002	160	167	270	103	7	3.99173	3.00872	14.9039	21.8637	0.0512433	18.3681	0.0510697	20.9896	0.0512433	17.494	0.0510697	17.6381	0.555686	27.3762	0.66152	17.6273	0.555686	17.3928	0.555686	21.8904	0.0512433	18.3948	0.0510697	0.3899	0.3583	0.3684	0.3368	0.1433	0.2289	0.1407	0.1407	0.3904	0.3689	7.07003	63.644	101	101	101	102	102	102	0.0961008
1101	110112	2003	160	166	269	103	6	4.10264	3.66058	12.8677	21.9625	0.0232989	18.5264	0.0232989	20.8228	0.0232989	17.3867	0.0232989	16.7211	0.548498	24.8468	0.691183	16.6839	0.548498	16.6133	0.548498	22.0454	0.0232989	18.6093	0.0232989	0.4184	0.3415	0.3796	0.3027	0.1616	0.2392	0.1544	0.1479	0.447	0.4082	6.29907	66.8257	99	99	99	96	96	98	0.0838435
1101	110112	2004	161	166	272	106	5	3.52146	3.55172	8.30573	21.346	0.0194698	18.3116	0.0194698	19.9422	0.0194698	16.9077	0.0194698	17.3339	0.573623	26.1379	0.618938	17.1347	0.573623	17.0379	0.573623	21.5499	0.0194698	18.5154	0.0194698	0.5327	0.5203	0.4915	0.4791	0.1922	0.3891	0.1922	0.1916	0.5441	0.5029	6.7506	62.27	104	104	104	102	102	103	0.0804211
1101	110112	2005	166	171	272	101	5	3.12246	3.32755	9.18913	22.6456	0.0480313	19.7906	0.0480313	21.089	0.0480313	18.2341	0.0480313	16.27	0.635755	25.9151	0.726826	16.0531	0.635755	16.0466	0.635755	22.9674	0.0480313	20.1124	0.0480313	0.4872	0.4859	0.4074	0.4061	0.212	0.3406	0.2097	0.209	0.4877	0.4079	6.85675	62.2858	99	99	99	100	100	100	0.0718112
1101	110112	2006	166	173	271	98	7	2.43871	3.4057	8.07991	22.9431	0.0131757	19.8102	0.0131757	21.002	0.0131757	17.8691	0.0131757	16.24	0.676622	26.4975	0.824741	16.2082	0.676622	16.1551	0.676622	23.2371	0.0131757	20.1042	0.0131757	0.4759	0.4614	0.4133	0.3988	0.1696	0.1923	0.1689	0.1682	0.4798	0.4172	5.95632	63.8274	95	95	95	100	100	98	0.0652256
1101	110112	2007	162	171	268	97	9	2.23591	3.14226	7.13785	23.3286	0.0292291	19.7748	0.0259698	22.0833	0.0292291	18.5295	0.0259698	17.1097	0.768364	27.5616	0.92394	17.0431	0.768364	16.9822	0.768364	23.4493	0.0292291	19.8955	0.0259698	0.4726	0.3917	0.4191	0.3382	0.14	0.1657	0.1382	0.1379	0.4751	0.4216	6.53162	63.1341	95	95	95	100	100	98	0.0645118
1101	110112	2008	164	172	271	99	8	2.55999	2.91004	5.30001	21.9414	0.0043187	18.9438	0.0043187	20.4262	0.0043187	17.4286	0.0043187	16.7241	0.338704	26.2688	0.552214	16.5965	0.338704	16.5489	0.338704	22.164	0.0043187	19.1664	0.0043187	0.5516	0.5223	0.5079	0.4786	0.2287	0.362	0.2246	0.2246	0.5516	0.5079	6.17414	66.9474	96	96	96	97	97	97	0.063625
1101	110112	2009	161	171	270	99	10	1.65528	2.81549	5.34032	22.8059	0.0433889	19.2065	0.0420202	21.2682	0.0433889	17.6688	0.0420202	17.1584	0.821327	26.9521	0.952425	16.993	0.821327	16.9298	0.821327	22.8544	0.0433889	19.255	0.0420202	0.4717	0.462	0.4556	0.4459	0.1723	0.2912	0.1684	0.1684	0.4857	0.4696	6.96763	60.2268	96	96	96	96	96	96	0.063247
1101	110112	2010	170	175	275	100	5	2.59577	2.69211	6.09399	22.6929	0.0574366	19.2964	0.0571068	21.4236	0.0574366	18.0271	0.0571068	14.8449	0.519192	24.0656	0.572132	14.7701	0.519192	14.7277	0.519192	22.8906	0.0574366	19.4941	0.0571068	0.4531	0.4006	0.4208	0.3683	0.1455	0.2206	0.1455	0.1371	0.4531	0.4208	6.68023	63.304	100	100	100	94	94	96	0.0628735
1101	110112	2011	163	170	268	98	7	2.57255	2.69609	6.23932	22.2915	0.0073669	19.2074	0.0073669	20.9276	0.0073669	17.8434	0.0073669	16.5409	0.647738	25.793	0.807963	16.3362	0.647738	16.3247	0.647738	22.5677	0.0073669	19.4836	0.0073669	0.5605	0.5392	0.5371	0.5158	0.1444	0.2625	0.144	0.144	0.5795	0.5561	6.75614	62.1745	97	97	97	99	99	98	0.0625044
1101	110112	2012	167	169	270	101	2	2.35233	2.78119	7.00908	22.4686	0.0126746	18.8702	0.0126746	20.9787	0.0126746	17.3803	0.0126746	16.4826	0.545702	26.0481	0.595627	16.4325	0.545702	16.426	0.545702	22.5469	0.0126746	18.9485	0.0126746	0.6709	0.6427	0.6463	0.6181	0.1915	0.2929	0.1892	0.1888	0.7472	0.7226	6.86433	63.6902	102	102	102	102	102	101	0.086166
1101	110112	2013	170	177	270	93	7	2.50817	3.08673	7.04821	22.3553	0.0230668	19.0272	0.0225186	21.0413	0.0230668	17.7132	0.0225186	15.1571	0.416486	24.4143	0.461695	15.1571	0.416486	15.1571	0.416486	22.5779	0.0230668	19.2498	0.0225186	0.4817	0.4639	0.4744	0.4566	0.1679	0.3855	0.1587	0.1551	0.4821	0.4748	6.38601	67.3142	90	90	90	93	93	93	0.109828
1101	110113	1992	163	169	267	98	6	1.81809	1.75612	7.39252	19.7482	0.010173	16.9888	0.0099248	18.7624	0.010173	16.0029	0.0099248	15.12	0.416583	24.0363	0.460571	15.0332	0.416583	14.9376	0.416583	19.8167	0.010173	17.0573	0.0099248	0.5443	0.5023	0.5128	0.4708	0.1074	0.2511	0.1003	0.0996	0.5622	0.5307	7.59694	67.4456	98	98	98			98
1101	110113	1993	163	167	269	102	4	1.56949	1.73734	6.10295	20.4969	0.0063819	17.5704	0.0040805	19.2378	0.0063819	16.3113	0.0040805	15.4799	0.621469	23.63	0.699153	15.4041	0.621469	15.355	0.621469	20.7004	0.0063819	17.7739	0.0040805	0.4145	0.3986	0.4079	0.392	0.0764	0.1767	0.0764	0.0732	0.4496	0.443	7.81443	64.946	102	102	102			102
1101	110113	1994	160	164	261	97	4	1.54663	1.56171	6.13041	22.0551	0.0117148	19.1581	0.0117148	20.7896	0.0117148	17.8927	0.0117148	16.2204	0.655901	25.1348	0.764665	16.1504	0.655901	16.0995	0.655901	22.2495	0.0117148	19.3525	0.0117148	0.8545	0.847	0.7948	0.7873	0.0766	0.1724	0.0766	0.0764	0.8595	0.7998	7.63047	64.4597	97	97	97			97
1101	110113	1995	163	171	276	105	8	1.32285	1.65771	6.19371	20.1474	0.0002246	17.5752	0.0002246	18.7269	0.0002246	16.1548	0.0002246	15.346	0.314779	24.321	0.412946	15.2382	0.314779	15.1521	0.314779	20.5025	0.0002246	17.9304	0.0002246	0.6373	0.6183	0.565	0.546	0.1315	0.1563	0.1255	0.1255	0.6373	0.565	6.42295	68.9519	105	105	105			105	0.131701
1101	110113	1996	164	167	269	102	3	1.76042	1.78625	5.88079	20.2883	0.0002837	17.3399	0.0002837	19.2396	0.0002837	16.2913	0.0002837	15.0077	0.463031	24.2854	0.49692	14.9279	0.463031	14.8958	0.463031	20.3512	0.0002837	17.4029	0.0002837	0.823	0.7848	0.8073	0.7691	0.0971	0.2916	0.0958	0.0956	0.8284	0.8127	6.41809	69.9465	102	102	102			102	0.119464
1101	110113	1997	163	166	263	97	3	1.81022	1.8849	4.9366	21.1946	0.0630753	18.4419	0.0630753	19.91	0.0630753	17.1574	0.0630753	15.8682	0.545694	24.5773	0.592711	15.6494	0.545694	15.6159	0.545694	21.3457	0.0630753	18.5931	0.0630753	0.4923	0.468	0.4172	0.3929	0.1329	0.2458	0.13	0.1266	0.4963	0.4212	7.85485	62.9558	97	97	97			97	0.118449
1101	110113	1998	157	166	264	98	9	1.83063	1.87999	8.06225	21.9372	0.010104	19.0743	0.010104	20.2379	0.010104	17.3749	0.010104	16.4686	0.383347	25.0389	0.431032	16.3982	0.383347	16.3674	0.383347	22.152	0.010104	19.2891	0.010104	0.6045	0.5473	0.5455	0.4883	0.2638	0.3246	0.2557	0.2546	0.6144	0.5554	6.85868	71.2293	98	98	98			98	0.117412
1101	110113	1999	162	172	267	95	10	1.9557	1.85523	8.03321	21.7994	0.116549	18.9788	0.116549	20.6232	0.116549	17.8026	0.116549	15.7821	0.601227	25.7725	0.76928	15.5235	0.601227	15.3912	0.601227	22.0183	0.116549	19.1976	0.116549	0.3106	0.296	0.2822	0.2676	0.1008	0.189	0.0987	0.0987	0.3259	0.2975	7.02753	65.5794	95	95	95	92		94	0.116274
1101	110113	2000	162	175	266	91	13	1.88402	2.25734	8.67866	23.2352	0.156658	20.1063	0.156658	22.1118	0.156658	18.9829	0.156658	16.2564	0.872808	25.3964	1.06419	16.0877	0.872808	16.0877	0.872808	23.3265	0.156658	20.1976	0.156658	0.3403	0.2961	0.2753	0.2311	0.1132	0.2016	0.1104	0.0974	0.349	0.284	7.07027	63.9216	91	91	91	91		92	0.111076
1101	110113	2001	159	170	267	97	11	3.50539	2.46829	12.6067	22.9151	0.0641347	19.178	0.0479977	21.5433	0.0641347	17.8062	0.0479977	16.8046	0.92917	25.5966	1.10312	16.6813	0.92917	16.6774	0.92917	23.083	0.0641347	19.3459	0.0479977	0.5667	0.5139	0.5536	0.5008	0.2206	0.3125	0.2206	0.2094	0.5895	0.5764	7.11641	65.8679	97	97	97	94		97	0.0960882
1101	110113	2002	163	171	269	98	8	5.13244	4.07021	13.7483	21.5995	0.0520675	18.1086	0.0513116	20.7889	0.0520675	17.298	0.0513116	17.2972	0.568952	26.8034	0.668101	17.2886	0.568952	17.0683	0.568952	21.6195	0.0520675	18.1285	0.0513116	0.4543	0.4247	0.4233	0.3937	0.1473	0.2359	0.1455	0.1455	0.4543	0.4233	6.76914	63.4005	98	98	98	94		98	0.089561
1101	110113	2003	164	171	266	95	7	4.7682	4.89212	12.8677	21.7873	0.0411894	18.3819	0.0411894	20.6877	0.0411894	17.2823	0.0411894	16.473	0.560657	24.3886	0.700341	16.4137	0.560657	16.3568	0.560657	21.8652	0.0411894	18.4598	0.0411894	0.4476	0.3887	0.4074	0.3485	0.1626	0.2448	0.1539	0.1483	0.4706	0.4304	6.16819	67.2755	95	95	95	95		96	0.0874645
1101	110113	2004	164	174	275	101	10	4.27591	4.72574	8.30573	20.946	0.0257391	18.0096	0.0257391	19.5785	0.0257391	16.6422	0.0257391	16.9238	0.590238	25.5083	0.634661	16.7303	0.590238	16.6418	0.590238	21.1312	0.0257391	18.1948	0.0257391	0.6058	0.5916	0.5674	0.5532	0.2199	0.431	0.2198	0.2189	0.6181	0.5797	6.75655	63.8015	101	101	101	101		102	0.0811186
1101	110113	2005	169	172	269	97	3	3.68205	4.09698	9.5823	21.9546	0.0402951	19.2133	0.0402951	20.4905	0.0402951	17.7492	0.0402951	15.7812	0.579636	25.1108	0.673631	15.5727	0.579636	15.5678	0.579636	22.2676	0.0402951	19.5263	0.0402951	0.5285	0.5271	0.4236	0.4222	0.2587	0.39	0.2549	0.2547	0.5286	0.4237	6.83127	63.4051	97	97	97	93		97	0.0759708
1101	110113	2006	168	173	271	98	5	3.16855	4.63391	7.45322	22.3565	0.0164252	19.2945	0.0164252	20.4817	0.0164252	17.4196	0.0164252	15.8498	0.656471	25.7009	0.798378	15.8302	0.656471	15.7778	0.656471	22.6408	0.0164252	19.5788	0.0164252	0.5375	0.5178	0.4765	0.4568	0.2021	0.2205	0.2018	0.2005	0.5406	0.4796	5.85435	64.6037	98	98	98	96		98	0.0691903
1101	110113	2007	163	170	266	96	7	2.66063	3.55997	6.96241	22.9227	0.0379259	19.4867	0.035856	21.7097	0.0379259	18.2737	0.035856	16.7302	0.798059	26.9028	0.950987	16.6759	0.798059	16.6113	0.798059	23.0278	0.0379259	19.5918	0.035856	0.5183	0.4342	0.469	0.3849	0.1422	0.1804	0.1411	0.1411	0.5233	0.474	6.56169	63.2674	96	96	96	91		96	0.0629779
1101	110113	2008	164	174	268	94	10	2.55999	3.15496	5.30001	21.3251	0.0043535	18.5025	0.0043535	19.8928	0.0043535	17.0703	0.0043535	16.2064	0.335277	25.4739	0.559343	16.0932	0.335277	16.0565	0.335277	21.5183	0.0043535	18.6958	0.0043535	0.6008	0.5762	0.5528	0.5282	0.2157	0.37	0.2115	0.2115	0.601	0.553	6.08919	68.8226	94	94	94	90		94	0.0564629
1101	110113	2009	161	173	269	96	12	1.71561	2.65336	5.04128	22.039	0.045102	18.6161	0.0441103	20.6332	0.045102	17.2103	0.0441103	16.6806	0.797152	26.0968	0.904407	16.5369	0.797152	16.4673	0.797152	22.0901	0.045102	18.6672	0.0441103	0.4912	0.4774	0.4687	0.4549	0.1621	0.2816	0.1596	0.1596	0.5055	0.483	6.8337	62.4345	96	96	96			96	0.0558613
1101	110113	2010	170	176	275	99	6	2.59577	2.38631	6.09399	22.309	0.0729237	19.0201	0.0726874	21.1298	0.0729237	17.841	0.0726874	14.436	0.54608	23.3235	0.600311	14.3667	0.54608	14.3336	0.54608	22.4865	0.0729237	19.1976	0.0726874	0.4735	0.407	0.4276	0.3611	0.1575	0.24	0.1575	0.1485	0.4735	0.4276	6.38375	66.2074	99	99	99	104		99	0.0552723
1101	110113	2011	163	172	266	94	9	2.57255	2.57907	6.23932	21.7957	0.0081826	18.8499	0.0081826	20.5062	0.0081826	17.5604	0.0081826	16.0569	0.648165	24.9899	0.820245	15.8724	0.648165	15.8618	0.648165	22.0704	0.0081826	19.1246	0.0081826	0.5588	0.5436	0.5371	0.5219	0.136	0.2708	0.136	0.136	0.5756	0.5539	6.57556	64.6091	94	94	94	90		95	0.0546956
1101	110113	2012	166	174	271	97	8	2.78522	2.5104	9.48694	21.7199	0.008342	18.2784	0.008342	20.3232	0.008342	16.8817	0.008342	16.0261	0.507541	25.2851	0.563925	15.9779	0.507541	15.9733	0.507541	21.7891	0.008342	18.3476	0.008342	0.7159	0.684	0.6782	0.6463	0.2172	0.2964	0.2148	0.2141	0.7945	0.7568	6.67517	64.7451	97	97	97	92		97	0.0541309
1101	110113	2013	169	178	271	93	9	2.50817	2.68215	7.04821	21.5208	0.0177731	18.3139	0.0174472	20.3058	0.0177731	17.099	0.0174472	14.5744	0.386752	23.4387	0.42624	14.5744	0.386752	14.5727	0.386752	21.7288	0.0177731	18.5219	0.0174472	0.557	0.5311	0.5542	0.5283	0.2079	0.4277	0.198	0.1946	0.557	0.5542	6.30154	68.6041	93	93	93	92		93	0.0535661
1101	110114	1992	163	169	267	98	6	1.82629	2.57508	7.19665	19.2222	0.0096248	16.4933	0.0090525	18.3335	0.0096248	15.6046	0.0090525	14.8663	0.395626	23.5029	0.4373	14.7986	0.395626	14.719	0.395626	19.2815	0.0096248	16.5526	0.0090525	0.5048	0.4654	0.4748	0.4354	0.11	0.2399	0.1038	0.1032	0.5239	0.4939	7.81969	65.1504	98					98
1101	110114	1993	163	167	269	102	4	1.57458	2.63604	6.14836	20.0863	0.0046735	17.2038	0.0027564	18.8978	0.0046735	16.0153	0.0027564	15.1898	0.596096	23.0366	0.660524	15.1328	0.596096	15.0906	0.596096	20.2636	0.0046735	17.3811	0.0027564	0.3749	0.3584	0.3647	0.3482	0.0784	0.177	0.0784	0.0749	0.408	0.3978	7.99788	61.5578	102					102
1101	110114	1994	160	164	261	97	4	1.57622	2.18268	6.0628	21.5265	0.0078349	18.6531	0.0078349	20.3501	0.0078349	17.4767	0.0078349	15.9791	0.61787	24.6391	0.724739	15.9286	0.61787	15.8853	0.61787	21.7056	0.0078349	18.8322	0.0078349	0.7717	0.7634	0.7147	0.7064	0.0815	0.1735	0.0815	0.0814	0.7765	0.7195	7.68231	61.8124	97					97
1101	110114	1995	163	171	276	105	8	1.56807	2.37913	5.96318	19.522	0	17.0103	0	18.1961	0	15.6845	0	15.0245	0.284478	23.737	0.368484	14.9314	0.284478	14.8603	0.284478	19.844	0	17.3324	0	0.5805	0.5638	0.5151	0.4984	0.1315	0.1544	0.1262	0.1262	0.5805	0.5151	6.4987	67.5191	105					105	0.13809
1101	110114	1996	164	167	269	102	3	1.69167	2.18225	5.6682	19.7477	0.0001804	16.8465	0.0001804	18.7824	0.0001804	15.8811	0.0001804	14.7402	0.426731	23.7388	0.450887	14.6809	0.426731	14.6543	0.426731	19.8017	0.0001804	16.9005	0.0001804	0.7294	0.6937	0.7092	0.6735	0.0967	0.2834	0.0948	0.0948	0.7337	0.7135	6.64721	68.2685	102					102	0.120355
1101	110114	1997	163	166	263	97	3	1.58381	2.97853	4.9366	20.6645	0.052065	17.9648	0.052065	19.4414	0.052065	16.7417	0.052065	15.5924	0.499168	24.0365	0.543614	15.3932	0.499168	15.3651	0.499168	20.7875	0.052065	18.0877	0.052065	0.4542	0.4294	0.3788	0.354	0.1319	0.234	0.1291	0.1265	0.4577	0.3823	8.14904	61.4745	97					97	0.102621
1101	110114	1998	157	166	264	98	9	1.86422	2.981	7.35508	21.3466	0.0062605	18.5618	0.0062605	19.746	0.0062605	16.9612	0.0062605	16.1184	0.361198	24.4134	0.402249	16.0665	0.361198	16.0451	0.361198	21.5677	0.0062605	18.7829	0.0062605	0.5669	0.5177	0.512	0.4628	0.2466	0.31	0.2385	0.2373	0.5762	0.5213	7.36766	69.9311	98					98	0.0981338
1101	110114	1999	165	167	264	97	2	2.02789	2.83588	7.84305	21.2177	0.0916294	18.4194	0.0916294	20.1163	0.0916294	17.3179	0.0916294	15.5288	0.573903	25.3092	0.724649	15.3028	0.573903	15.1874	0.573903	21.4159	0.0916294	18.6175	0.0916294	0.3193	0.3068	0.2811	0.2686	0.1032	0.1809	0.101	0.101	0.3302	0.292	7.48032	65.0713	97					97	0.0936557
1101	110114	2000	161	169	261	92	8	2.24741	3.22616	8.67866	22.6202	0.121922	19.5309	0.121922	21.5758	0.121922	18.4865	0.121922	15.9794	0.821611	24.844	0.991977	15.8376	0.821611	15.8376	0.821611	22.6967	0.121922	19.6074	0.121922	0.3453	0.304	0.2836	0.2423	0.111	0.1955	0.1084	0.0967	0.3538	0.2921	7.6733	63.8002	92					92	0.0893515
1101	110114	2001	159	171	271	100	12	3.93828	2.89303	11.932	22.3462	0.0543889	18.6942	0.0397211	21.0857	0.0543889	17.4337	0.0397211	16.5499	0.870672	25.0582	1.01768	16.4535	0.870672	16.4529	0.870672	22.4794	0.0543889	18.8274	0.0397211	0.4942	0.4478	0.4824	0.436	0.1905	0.2828	0.1902	0.179	0.5182	0.5064	7.66347	64.7472	100					100	0.0839716
1101	110114	2002	159	165	267	102	6	6.05454	4.73137	12.9718	20.9857	0.043395	17.5889	0.0429163	20.235	0.043395	16.8382	0.0429163	16.8504	0.514049	26.0634	0.599978	16.8481	0.514049	16.6527	0.514049	21.0029	0.043395	17.6061	0.0429163	0.4169	0.3936	0.3915	0.3682	0.1436	0.227	0.142	0.142	0.4169	0.3915	6.96204	62.4294	102					102	0.0673185
1101	110114	2003	161	167	263	96	6	5.14343	4.89212	12.5944	21.1648	0.0285393	17.8944	0.0285393	20.1268	0.0285393	16.8565	0.0285393	16.0168	0.504222	23.6654	0.617768	15.9676	0.504222	15.928	0.504222	21.225	0.0285393	17.9546	0.0285393	0.4275	0.3747	0.3815	0.3287	0.161	0.2429	0.1524	0.1472	0.451	0.405	6.73271	66.6321	96					96	0.0573536
1101	110114	2004	161	169	271	102	8	4.45793	4.89212	8.30573	20.3413	0.0203453	17.4899	0.0203453	19.0571	0.0203453	16.2057	0.0203453	16.5816	0.547055	24.9195	0.588566	16.4364	0.547055	16.3688	0.547055	20.4879	0.0203453	17.6364	0.0203453	0.5617	0.5472	0.5271	0.5126	0.2071	0.4041	0.2069	0.206	0.5723	0.5377	7.03882	63.0992	102					102	0.0475815
1101	110114	2005	167	169	269	100	2	3.9907	4.42153	9.2171	21.4838	0.0395743	18.8061	0.0395743	20.0842	0.0395743	17.4065	0.0395743	15.5579	0.55848	24.603	0.631352	15.3709	0.55848	15.3691	0.55848	21.7676	0.0395743	19.09	0.0395743	0.4791	0.4776	0.3856	0.3841	0.2329	0.3484	0.2293	0.2291	0.4791	0.3856	7.3822	61.5454	100					100	0.0413424
1101	110114	2006	167	170	270	100	3	3.22745	4.89212	8.07991	21.7792	0.0110333	18.8241	0.0110333	19.9676	0.0110333	17.0125	0.0110333	15.5516	0.591735	25.1786	0.702848	15.5315	0.591735	15.4907	0.591735	22.0395	0.0110333	19.0844	0.0110333	0.4915	0.4737	0.4286	0.4108	0.1936	0.2145	0.1933	0.1922	0.494	0.4311	6.07612	63.2642	100					100	0.0338582
1101	110114	2007	161	168	268	100	7	2.75703	3.94188	7.00872	22.5238	0.0333918	19.1391	0.0311517	21.3503	0.0333918	17.9657	0.0311517	16.4355	0.74688	26.3971	0.879903	16.3954	0.74688	16.3549	0.74688	22.6073	0.0333918	19.2226	0.0311517	0.4733	0.3963	0.4251	0.3481	0.1443	0.1794	0.1426	0.1426	0.4778	0.4296	7.14054	60.3936	100					100	0.0287987
1101	110114	2008	161	173	270	97	12	2.55999	3.36605	5.30001	20.7375	0.0032498	17.963	0.0032498	19.3954	0.0032498	16.621	0.0032498	15.828	0.305092	24.8969	0.504322	15.7396	0.305092	15.7109	0.305092	20.9113	0.0032498	18.1369	0.0032498	0.5569	0.5327	0.5099	0.4857	0.2071	0.3542	0.2038	0.2038	0.5571	0.5101	6.71331	66.7605	97					97	0.0247606
1101	110114	2009	161	173	269	96	12	1.54571	2.55999	4.8877	21.6681	0.0417236	18.2845	0.0410796	20.3296	0.0417236	16.946	0.0410796	16.4572	0.74891	25.6158	0.836155	16.3403	0.74891	16.2826	0.74891	21.7222	0.0417236	18.3385	0.0410796	0.4433	0.4277	0.4235	0.4079	0.1427	0.2598	0.1402	0.1402	0.4589	0.4391	7.48123	59.0536	96					96	0.0219973
1101	110114	2010	171	177	271	94	6	1.9551	2.43269	6.09399	21.7125	0.0625037	18.5402	0.0625037	20.6229	0.0625037	17.4507	0.0625037	14.0779	0.484503	22.7961	0.527123	14.0255	0.484503	14.003	0.484503	21.8631	0.0625037	18.6908	0.0625037	0.4771	0.4136	0.4249	0.3614	0.1718	0.2504	0.1718	0.163	0.4771	0.4249	7.08866	64.3945	94					94	0.0197889
1101	110114	2011	161	170	269	99	9	1.5166	2.59577	6.23932	21.2829	0.0034618	18.4322	0.0034618	20.0648	0.0034618	17.214	0.0034618	15.7195	0.582538	24.3839	0.721755	15.5548	0.582538	15.5471	0.582538	21.5002	0.0034618	18.6494	0.0034618	0.5156	0.5021	0.4917	0.4782	0.1382	0.2891	0.1382	0.1382	0.5314	0.5075	7.21202	61.4036	99					99	0.0179835
1101	110114	2012	167	171	273	102	4	2.14563	2.57255	6.90068	21.2328	0.0075958	17.821	0.0075958	19.9317	0.0075958	16.5199	0.0075958	15.8405	0.483337	24.8351	0.532157	15.8058	0.483337	15.8033	0.483337	21.2787	0.0075958	17.8669	0.0075958	0.6155	0.5854	0.5805	0.5504	0.1925	0.2626	0.1906	0.19	0.6909	0.6559	7.38413	61.5719	102					102	0.0401452
1101	110114	2013	171	179	272	93	8	2.50817	2.78522	7.04821	21.0425	0.0083926	17.8644	0.0081606	19.8916	0.0083926	16.7135	0.0081606	14.4245	0.353485	22.9323	0.382111	14.4245	0.353485	14.4221	0.353485	21.2209	0.0083926	18.0428	0.0081606	0.5337	0.5127	0.5295	0.5085	0.2075	0.4104	0.1984	0.1946	0.5337	0.5295	6.93763	66.6172	93					93	0.0623069
1101	110115	1992	164	172	269	97	8	1.6209	1.72082	7.24336	21.1175	0.0246987	18.0168	0.0216894	20.081	0.0246987	16.9804	0.0216894	16.4581	0.533289	25.9404	0.586614	16.3661	0.533289	16.2392	0.533289	21.2035	0.0246987	18.1028	0.0216894	0.4938	0.449	0.4504	0.4056	0.1273	0.2205	0.1222	0.1212	0.5105	0.4671	7.72704	64.8504	97	98	98			97
1101	110115	1993	164	170	270	100	6	1.82817	1.77424	7.88097	22.1019	0.0092611	18.7761	0.0076184	20.6801	0.0092611	17.3543	0.0076184	16.7438	0.758828	25.476	0.856472	16.6326	0.758828	16.5661	0.758828	22.3036	0.0092611	18.9778	0.0076184	0.4103	0.4006	0.4034	0.3937	0.072	0.1782	0.072	0.0686	0.4544	0.4475	7.76351	62.8786	100	102	102			101
1101	110115	1994	162	167	262	95	5	2.24338	1.61779	7.40953	23.7974	0.023992	20.4808	0.023992	22.3206	0.023992	19.004	0.023992	17.3985	0.841791	27.0134	0.979485	17.2971	0.841791	17.2156	0.841791	24.0432	0.023992	20.7266	0.023992	0.8012	0.7919	0.7408	0.7315	0.0947	0.1751	0.0947	0.0947	0.8139	0.7535	7.62776	62.1855	95	97	97			96
1101	110115	1995	164	173	275	102	9	2.01313	1.81984	7.67185	21.3901	0.0013012	18.4663	0.0013012	19.8451	0.0013012	16.9212	0.0013012	16.7293	0.399638	26.5805	0.513197	16.5959	0.399638	16.4688	0.399638	21.8125	0.0013012	18.8886	0.0013012	0.5918	0.5779	0.5429	0.529	0.1338	0.183	0.1291	0.1291	0.5922	0.5433	6.52364	67.8472	102	105	105			103	0.161979
1101	110115	1996	165	171	275	104	6	2.14929	1.82225	5.88079	21.7839	0.0063953	18.4115	0.0063953	20.6255	0.0063953	17.2531	0.0063953	16.4235	0.63785	26.4225	0.663086	16.2939	0.63785	16.2456	0.63785	21.8574	0.0063953	18.4851	0.0063953	0.6761	0.6429	0.6687	0.6355	0.0756	0.2085	0.0736	0.0733	0.679	0.6716	6.37977	68.1714	104	102	102			103	0.142054
1101	110115	1997	164	168	264	96	4	2.08504	2.11603	4.9366	22.3516	0.0724456	19.3595	0.0724456	20.8524	0.0724456	17.8603	0.0724456	16.7789	0.626319	26.0419	0.685689	16.4877	0.626319	16.4304	0.626319	22.5023	0.0724456	19.5102	0.0724456	0.3894	0.3534	0.3452	0.3092	0.1147	0.1903	0.1122	0.1071	0.3925	0.3483	8.13333	61.4893	96	97	97			96	0.140763
1101	110115	1998	160	167	264	97	7	1.69573	2.12197	7.98857	22.7825	0.0224461	19.766	0.0224461	21.0145	0.0224461	17.998	0.0224461	16.9693	0.492331	26.1497	0.545304	16.8898	0.492331	16.8521	0.492331	23.0244	0.0224461	20.0079	0.0224461	0.5895	0.5315	0.5287	0.4707	0.2778	0.3603	0.2689	0.2679	0.5993	0.5385	7.00511	70.1591	97	98	98			98	0.138493
1101	110115	1999	165	169	265	96	4	1.83275	1.99288	7.77315	22.6383	0.130211	19.7059	0.130211	21.3945	0.130211	18.4622	0.130211	16.4336	0.696933	26.8257	0.88851	16.1267	0.696933	15.972	0.696933	22.8636	0.130211	19.9313	0.130211	0.245	0.2317	0.2114	0.1981	0.0958	0.1717	0.0951	0.0951	0.2579	0.2243	7.37938	64.1351	96	97	97			95	0.136885
1101	110115	2000	161	174	266	92	13	2.35595	2.51527	8.67866	23.9546	0.16399	20.7064	0.16399	22.772	0.16399	19.5238	0.16399	16.9855	0.920862	26.5734	1.13048	16.7756	0.920862	16.7735	0.920862	24.0488	0.16399	20.8006	0.16399	0.3221	0.2875	0.2836	0.249	0.0905	0.1582	0.0896	0.0782	0.3307	0.2922	7.57582	63.1016	92	92	92			92	0.132097
1101	110115	2001	160	170	267	97	10	3.51243	2.3561	14.9039	23.7567	0.0687634	19.8382	0.0538767	22.3361	0.0687634	18.4176	0.0538767	17.445	0.960636	26.6315	1.13654	17.286	0.960636	17.2766	0.960636	23.9239	0.0687634	20.0054	0.0538767	0.3526	0.306	0.3467	0.3001	0.1251	0.1906	0.125	0.1127	0.3732	0.3673	7.40745	64.247	97	100	100			98	0.119861
1101	110115	2002	160	167	268	101	7	4.50341	3.32048	14.9039	22.3194	0.0633852	18.7104	0.0627497	21.4038	0.0633852	17.7948	0.0627497	18.0631	0.601056	27.9109	0.717802	18.0496	0.601056	17.7976	0.601056	22.3522	0.0633852	18.7431	0.0627497	0.3415	0.3172	0.326	0.3017	0.1555	0.2338	0.153	0.153	0.3416	0.3261	7.18518	62.871	101	101	101	100		101	0.112484
1101	110115	2003	160	167	268	101	7	5.26181	4.27378	12.8677	22.4802	0.0328658	19.0102	0.0328658	21.2746	0.0328658	17.8046	0.0328658	16.9447	0.607748	25.2484	0.757089	16.9075	0.607748	16.8276	0.607748	22.5595	0.0328658	19.0895	0.0328658	0.3843	0.3151	0.3496	0.2804	0.161	0.2346	0.1535	0.1457	0.4228	0.3881	6.417	65.7355	101	99	99	102		101	0.109403
1101	110115	2004	162	168	271	103	6	4.45793	3.79867	8.30573	22.2181	0.0213282	19.0016	0.0213282	20.7257	0.0213282	17.5092	0.0213282	17.9872	0.633184	27.0342	0.693517	17.7767	0.633184	17.6718	0.633184	22.4476	0.0213282	19.2311	0.0213282	0.4637	0.4536	0.4233	0.4132	0.1712	0.3711	0.1712	0.1706	0.4723	0.4319	6.84659	59.6454	103	104	104	106		104	0.105399
1101	110115	2005	165	171	270	99	6	3.75052	3.45805	9.5823	23.5334	0.0727113	20.4855	0.0727113	21.8632	0.0727113	18.8153	0.0727113	16.9015	0.722748	27.001	0.825502	16.667	0.722748	16.6554	0.722748	23.8844	0.0727113	20.8365	0.0727113	0.4061	0.404	0.3366	0.3345	0.1769	0.2819	0.1737	0.1724	0.4065	0.337	6.97987	60.4651	99	99	99	97		98	0.0899961
1101	110115	2006	166	173	270	97	7	3.14663	3.82997	8.07991	23.7897	0.0176137	20.5491	0.0176137	21.7317	0.0176137	18.4911	0.0176137	16.7982	0.752144	27.5369	0.908147	16.7491	0.752144	16.6914	0.752144	24.1116	0.0176137	20.871	0.0176137	0.3461	0.3315	0.2944	0.2798	0.1134	0.1391	0.1126	0.112	0.35	0.2983	6.03041	61.645	97	95	95	91		96	0.0804198
1101	110115	2007	162	174	270	96	12	3.02961	3.20662	7.13785	24.1887	0.0348244	20.3687	0.0298663	22.8257	0.0348244	19.0056	0.0298663	17.8401	0.853418	28.7686	1.03959	17.7484	0.853418	17.6662	0.853418	24.325	0.0348244	20.505	0.0298663	0.4766	0.4039	0.4248	0.3521	0.1502	0.172	0.1477	0.1477	0.4781	0.4263	6.55085	61.7884	96	95	95	90		94	0.0729806
1101	110115	2008	165	175	271	96	10	2.55999	2.91471	5.30001	22.6177	0.0074657	19.4241	0.0074657	21.0002	0.0074657	17.8065	0.0074657	17.363	0.365113	27.3498	0.586028	17.2098	0.365113	17.1507	0.365113	22.8748	0.0074657	19.6811	0.0074657	0.5664	0.535	0.5136	0.4822	0.2517	0.3812	0.2487	0.2486	0.5664	0.5136	6.29932	65.503	96	96	96	94		96	0.0674035
1101	110115	2009	163	172	270	98	9	2.61195	2.77444	5.61086	23.8107	0.0586466	20.015	0.0553883	22.0908	0.0586466	18.2951	0.0553883	17.8591	0.92909	28.0678	1.07258	17.661	0.92909	17.5909	0.92909	23.8626	0.0586466	20.0669	0.0553883	0.4201	0.4127	0.4044	0.397	0.1676	0.3085	0.1665	0.1665	0.4418	0.4261	7.07926	58.3426	98	96	96	95		97	0.0654441
1101	110115	2010	170	177	278	101	7	2.59577	2.56925	6.09399	23.6146	0.0738265	19.9978	0.0726698	22.2328	0.0738265	18.6159	0.0726698	15.396	0.567227	25.0572	0.626889	15.3141	0.567227	15.2517	0.567227	23.8345	0.0738265	20.2176	0.0726698	0.4668	0.4128	0.4367	0.3827	0.1703	0.2322	0.1703	0.1608	0.4668	0.4367	6.80227	60.9097	101	100	100	105		101	0.0635953
1101	110115	2011	164	171	270	99	7	2.57255	2.81733	6.23932	23.294	0.0133491	19.9621	0.0133491	21.8157	0.0133491	18.4838	0.0133491	17.3576	0.740931	27.0343	0.907873	17.1151	0.740931	17.1015	0.740931	23.6091	0.0133491	20.2772	0.0133491	0.6107	0.5861	0.5883	0.5637	0.1588	0.2888	0.1588	0.1588	0.6308	0.6084	6.75373	59.9563	99	97	97	96		99	0.0554028
1101	110115	2012	165	170	272	102	5	2.78522	2.83425	9.7565	23.1881	0.0211672	19.416	0.0211672	21.617	0.0211672	17.8449	0.0211672	17.027	0.627252	27.0843	0.686165	16.9588	0.627252	16.9491	0.627252	23.2604	0.0211672	19.4883	0.0211672	0.6084	0.5854	0.5809	0.5579	0.1933	0.2999	0.191	0.1908	0.6852	0.6577	6.92089	62.5492	102	102	102			102	0.0601945
1101	110115	2013	170	179	269	90	9	2.50817	3.03302	7.04821	22.9074	0.0349789	19.4255	0.0344211	21.5284	0.0349789	18.0464	0.0344211	15.6307	0.460166	25.1714	0.50638	15.6305	0.460166	15.63	0.460166	23.1318	0.0349789	19.6499	0.0344211	0.4668	0.4604	0.4501	0.4437	0.1504	0.3478	0.142	0.1389	0.4668	0.4501	6.30785	66.2453	90	90	90	86		90	0.0649861
1101	110116	1999	159	177	269	92	18	2.37077	2.51146	6.42974	19.4868	0.056785	16.9346	0.056785	18.5658	0.056785	16.0135	0.056785	14.3214	0.422214	23.3163	0.532078	14.1896	0.422214	14.1291	0.422214	19.6158	0.056785	17.0635	0.056785	0.3408	0.3275	0.2881	0.2748	0.1358	0.2081	0.1336	0.1334	0.3515	0.2988	7.38138	64.5684	92	92	92			92	0.0801401
1101	110116	2000	163	180	271	91	17	2.43929	2.64005	6.70262	20.8496	0.102197	18.0369	0.102197	20.0523	0.102197	17.2396	0.102197	14.6821	0.70221	22.6394	0.845519	14.607	0.70221	14.607	0.70221	20.9012	0.102197	18.0885	0.102197	0.335	0.2973	0.2713	0.2336	0.1111	0.202	0.1092	0.0996	0.3419	0.2782	7.42226	62.743	91	91	91			91	0.0801866
1101	110116	2001	159	169	263	94	10	3.89599	2.98864	10.5429	20.1941	0.0310699	16.9496	0.0200551	19.1713	0.0310699	15.9269	0.0200551	15.2913	0.706889	22.8793	0.805628	15.2547	0.706889	15.2547	0.706889	20.2806	0.0310699	17.0362	0.0200551	0.52	0.4746	0.5068	0.4614	0.2057	0.2931	0.2056	0.1979	0.5394	0.5262	7.53466	64.9039	94	94	94			94	0.0812792
1101	110116	2002	167	177	271	94	10	6.05454	4.27093	12.9718	19.0987	0.0264483	16.123	0.0264174	18.514	0.0264483	15.5383	0.0264174	15.2894	0.388266	23.5153	0.433248	15.2894	0.388266	15.1676	0.388266	19.1069	0.0264483	16.1312	0.0264174	0.3963	0.3753	0.3773	0.3563	0.1425	0.2261	0.14	0.14	0.3963	0.3773	7.01033	62.1227	94	94	94			94	0.0663712
1101	110116	2003	167	174	269	95	7	5.26181	4.89212	9.52159	19.1026	0.0104239	16.1818	0.0104239	18.2782	0.0104239	15.3573	0.0104239	14.6104	0.362885	21.3821	0.442873	14.5811	0.362885	14.5617	0.362885	19.1393	0.0104239	16.2185	0.0104239	0.4251	0.3797	0.3695	0.3241	0.1691	0.2645	0.1612	0.1578	0.4398	0.3842	6.59526	66.9221	95	95	95			95	0.0610343
1101	110116	2004	167	178	279	101	11	4.45793	4.77088	7.16124	18.2749	0.0149355	15.8227	0.0149355	17.2412	0.0149355	14.789	0.0149355	15.0957	0.431963	22.5491	0.460279	15.001	0.431963	14.9637	0.431963	18.3492	0.0149355	15.897	0.0149355	0.5363	0.5194	0.5066	0.4897	0.2053	0.3854	0.2047	0.2041	0.545	0.5153	7.06246	63.6834	101	101	101			101	0.0545
1101	110116	2005	171	175	268	93	4	4.28044	4.51319	6.75179	19.2347	0.0156965	16.9193	0.0156965	18.1191	0.0156965	15.8037	0.0156965	14.1622	0.381546	22.136	0.430924	14.0508	0.381546	14.0508	0.381546	19.4321	0.0156965	17.1167	0.0156965	0.4866	0.4849	0.3948	0.3931	0.2335	0.3561	0.2301	0.2301	0.4866	0.3948	7.10542	63.0649	93	93	93			93	0.0504822
1101	110116	2006	169	175	271	96	6	3.42578	4.77916	5.3866	19.5325	0.0033019	16.8665	0.0033019	18.0495	0.0033019	15.3834	0.0033019	14.1489	0.390483	22.6173	0.458034	14.1459	0.390483	14.1298	0.390483	19.711	0.0033019	17.0449	0.0033019	0.5154	0.4958	0.4491	0.4295	0.2367	0.2735	0.2365	0.2355	0.5171	0.4508	6.30933	64.2995	96	96	96			96	0.0500177
1101	110116	2007	164	172	263	91	8	3.25452	4.36362	5.12436	20.5294	0.0208626	17.5935	0.0205484	19.5577	0.0208626	16.6218	0.0205484	14.9978	0.63457	23.8025	0.732123	14.9872	0.63457	14.9733	0.63457	20.571	0.0208626	17.6351	0.0205484	0.4386	0.3794	0.3967	0.3375	0.1355	0.1809	0.1343	0.1343	0.4437	0.4018	7.11627	61.3387	91	91	91			91	0.049499
1101	110116	2008	167	175	265	90	8	2.55999	3.99678	5.30001	18.8698	0.0006583	16.4407	0.0006583	17.7966	0.0006583	15.3674	0.0006583	14.377	0.254658	22.4377	0.406923	14.3377	0.254658	14.3287	0.254658	18.9882	0.0006583	16.5591	0.0006583	0.5158	0.4928	0.4792	0.4562	0.193	0.3169	0.1901	0.19	0.5161	0.4795	6.45264	67.8066	90	90	90			90	0.0457117
1101	110116	2010	169	175	279	104	6	2.59577	3.41866	6.09399	19.6118	0.0424726	16.8193	0.0424726	18.7821	0.0424726	15.9896	0.0424726	12.8997	0.384313	20.7279	0.417985	12.8768	0.384313	12.8701	0.384313	19.7122	0.0424726	16.9197	0.0424726	0.4823	0.4212	0.4262	0.3651	0.1682	0.2409	0.1682	0.1612	0.4828	0.4267	6.7483	66.6691	104	104	104			104	0.044046
1101	110116	2011	165	173	263	90	8	2.57255	3.46991	5.48567	18.9699	9.5e-05	16.5504	9.5e-05	18.0285	9.5e-05	15.609	9.5e-05	14.1217	0.398993	21.723	0.510765	14.0419	0.398993	14.0374	0.398993	19.0975	9.5e-05	16.678	9.5e-05	0.4803	0.469	0.4548	0.4435	0.1422	0.2949	0.1422	0.1422	0.4931	0.4676	7.03651	64.261	90	90	90			90	0.0432579
1101	110116	2012	165	177	269	92	12	2.78522	3.40189	9.66695	19.106	0.0012931	16.0852	0.0012931	18.0716	0.0012931	15.0508	0.0012931	14.4521	0.352229	22.2928	0.378053	14.4392	0.352229	14.4392	0.352229	19.1268	0.0012931	16.106	0.0012931	0.5254	0.4973	0.4906	0.4625	0.1845	0.2447	0.1832	0.1827	0.5921	0.5573	7.04687	63.6427	92	92	92			92	0.0424975
1101	110116	2013	167	177	269	92	10	2.50817	3.64545	5.31266	19.0563	0.0015432	16.1692	0.0011437	18.1556	0.0015432	15.2684	0.0011437	13.2866	0.270214	20.7285	0.290722	13.2865	0.270214	13.2832	0.270214	19.1699	0.0015432	16.2828	0.0011437	0.508	0.4806	0.5005	0.4731	0.1909	0.377	0.1829	0.1795	0.508	0.5005	6.75411	67.5653	92	92	92			92	0.0516679
1101	110117	1999	159	177	269	92	18	2.05346	2.34854	8.03321	21.2872	0.0765906	18.4694	0.0765906	20.2462	0.0765906	17.4285	0.0765906	15.3429	0.517727	25.0719	0.693592	15.1605	0.517727	15.0757	0.517727	21.4598	0.0765906	18.6421	0.0765906	0.3209	0.3033	0.2834	0.2658	0.1524	0.2383	0.1513	0.1507	0.3448	0.3073	6.94639	66.0886	92	92	92			92	0.0606831
1101	110117	2000	163	180	271	91	17	2.95504	2.31983	8.67866	22.4335	0.152359	19.4304	0.152359	21.4642	0.152359	18.4611	0.152359	15.5781	0.828252	24.3031	1.00939	15.4837	0.828252	15.4837	0.828252	22.5162	0.152359	19.5131	0.152359	0.4142	0.3772	0.3436	0.3066	0.136	0.2394	0.135	0.1225	0.4193	0.3487	6.95013	64.632	91	91	91			91	0.0605118
1101	110117	2001	159	169	263	94	10	5.08329	2.88482	14.9039	21.7848	0.045778	18.2301	0.0314839	20.5251	0.045778	16.9704	0.0314839	16.1446	0.83481	24.4418	0.979649	16.0816	0.83481	16.0816	0.83481	21.8946	0.045778	18.3399	0.0314839	0.5612	0.5076	0.5425	0.4889	0.2249	0.2938	0.2238	0.2129	0.5774	0.5587	7.01687	66.8433	94	94	94			94	0.0512619
1101	110117	2002	167	177	271	94	10	6.04045	3.62473	14.9039	20.6406	0.0411615	17.3778	0.0409049	19.9057	0.0411615	16.6429	0.0409049	16.368	0.478461	25.2969	0.562118	16.3672	0.478461	16.2259	0.478461	20.6545	0.0411615	17.3917	0.0409049	0.3481	0.3189	0.3265	0.2973	0.1372	0.2322	0.1349	0.1349	0.3483	0.3267	6.71829	64.0246	94	94	94			94	0.0420119
1101	110117	2003	167	174	269	95	7	5.26181	4.31818	12.8677	20.575	0.0110311	17.348	0.0110311	19.5919	0.0110311	16.365	0.0110311	15.7631	0.463018	23.2076	0.592627	15.7383	0.463018	15.686	0.463018	20.6415	0.0110311	17.4146	0.0110311	0.4539	0.3868	0.4051	0.338	0.1738	0.2389	0.1685	0.1641	0.4784	0.4296	6.07307	68.1252	95	95	95			95	0.0397908
1101	110117	2004	167	178	279	101	11	4.45793	4.26518	8.30573	19.7391	0.0192124	17.0166	0.0192124	18.5594	0.0192124	15.8369	0.0192124	16.0955	0.498756	24.215	0.536763	15.9679	0.498756	15.9144	0.498756	19.8581	0.0192124	17.1356	0.0192124	0.5431	0.5245	0.501	0.4824	0.2054	0.4025	0.2049	0.2048	0.5523	0.5102	6.70714	65.8392	101	101	101			101	0.0382105
1101	110117	2005	171	175	268	93	4	6.05454	3.82438	9.5823	20.7799	0.0119356	18.2206	0.0119356	19.4566	0.0119356	16.8973	0.0119356	15.132	0.421426	23.813	0.499037	14.9941	0.421426	14.9938	0.421426	21.0148	0.0119356	18.4555	0.0119356	0.5514	0.5484	0.4449	0.4419	0.2742	0.3948	0.2712	0.2708	0.5516	0.4451	6.69786	64.9832	93	93	93			93	0.0375565
1101	110117	2006	169	175	271	96	6	4.37168	4.16319	8.07991	21.5469	0.006484	18.4896	0.006484	19.878	0.006484	16.8206	0.006484	15.3239	0.563507	24.6526	0.682908	15.3178	0.563507	15.2912	0.563507	21.7676	0.006484	18.7103	0.006484	0.4796	0.4587	0.4379	0.417	0.1507	0.1732	0.1483	0.1474	0.4827	0.441	5.82586	66.2498	96	96	96			96	0.0470804
1101	110117	2007	164	172	263	91	8	3.63837	3.27046	7.13785	21.8675	0.0211813	18.6947	0.0207567	20.7893	0.0211813	17.6165	0.0207567	15.9528	0.682393	25.5145	0.816455	15.9346	0.682393	15.9039	0.682393	21.9422	0.0211813	18.7694	0.0207567	0.5046	0.4418	0.4429	0.3801	0.1587	0.2013	0.1578	0.1578	0.5084	0.4467	6.51189	64.7403	91	91	91			91	0.0566043
1101	110117	2008	167	175	265	90	8	2.55999	3.42949	5.30001	20.7503	0.0021443	17.9895	0.0021443	19.4614	0.0021443	16.7007	0.0021443	15.7136	0.339527	24.4842	0.533853	15.6552	0.339527	15.6359	0.339527	20.9106	0.0021443	18.1498	0.0021443	0.6574	0.619	0.61	0.5716	0.2352	0.3485	0.2287	0.2287	0.6578	0.6104	5.93673	70.0394	90	90	90			90	0.0584709
1101	110117	2010	169	175	279	104	6	2.59577	2.49872	6.09399	21.3499	0.0409507	18.222	0.0409507	20.3209	0.0409507	17.193	0.0409507	14.1446	0.495048	22.7442	0.550018	14.1098	0.495048	14.09	0.495048	21.4895	0.0409507	18.3616	0.0409507	0.4776	0.4165	0.4349	0.3738	0.1394	0.2263	0.1393	0.1322	0.4784	0.4357	6.253	68.1087	104	104	104			104	0.0470389
1101	110117	2011	165	173	263	90	8	2.57255	2.49811	6.23932	20.9474	0.0021217	18.1014	0.0021217	19.7928	0.0021217	16.9468	0.0021217	15.5528	0.501788	23.8979	0.649809	15.4266	0.501788	15.4176	0.501788	21.1568	0.0021217	18.3108	0.0021217	0.515	0.4935	0.4895	0.468	0.1569	0.2967	0.1569	0.1569	0.5337	0.5082	6.57151	66.6308	90	90	90			90
1101	110117	2012	165	177	269	92	12	2.78522	2.50144	9.7565	21.1561	0.0014825	17.8015	0.0014825	19.8513	0.0014825	16.4967	0.0014825	15.6602	0.416014	24.5168	0.463626	15.6394	0.416014	15.6389	0.416014	21.2174	0.0014825	17.8629	0.0014825	0.7585	0.7253	0.7259	0.6927	0.248	0.3372	0.2441	0.2435	0.8303	0.7977	6.58719	66.3026	92	92	92			92	0.0393461
1101	110117	2013	167	177	269	92	10	2.50817	2.87297	7.04821	21.4615	0.010887	18.1763	0.0105656	20.3149	0.010887	17.0297	0.0105656	14.5979	0.395745	23.2494	0.436612	14.5979	0.395745	14.5979	0.395745	21.6339	0.010887	18.3487	0.0105656	0.5818	0.551	0.5772	0.5464	0.163	0.3571	0.154	0.151	0.5818	0.5772	6.25078	69.797	92	92	92			92	0.0492402
1101	110118	1999	159	177	269	92	18	2.14916	2.69501	6.74279	20.1635	0.0629949	17.4784	0.0629949	19.2117	0.0629949	16.5266	0.0629949	14.6508	0.44515	23.8993	0.588185	14.5221	0.44515	14.4678	0.44515	20.3029	0.0629949	17.6178	0.0629949	0.3458	0.3295	0.2943	0.278	0.1602	0.2403	0.1585	0.1577	0.364	0.3125	6.88745	65.8011	92	92	92	92	92	92	0.0725052
1101	110118	2000	163	180	271	91	17	2.95504	2.8045	8.67866	21.3797	0.135311	18.512	0.135311	20.5467	0.135311	17.679	0.135311	14.8597	0.775684	23.0398	0.938193	14.7919	0.775684	14.7919	0.775684	21.4415	0.135311	18.5738	0.135311	0.3665	0.3327	0.2983	0.2645	0.1271	0.2215	0.1258	0.1152	0.3726	0.3044	6.82252	63.8351	91	91	91	91	91	91	0.0728426
1101	110118	2001	159	169	263	94	10	5.26652	3.26693	14.9039	20.5309	0.0366289	17.2012	0.0223618	19.4435	0.0366289	16.1138	0.0223618	15.4718	0.756365	23.2169	0.871653	15.4385	0.756365	15.4385	0.756365	20.6184	0.0366289	17.2887	0.0223618	0.562	0.5114	0.5426	0.492	0.2256	0.2974	0.2252	0.2169	0.5784	0.559	6.99033	66.4698	94	94	94	94	94	94	0.0586416
1101	110118	2002	167	177	271	94	10	6.05454	4.03656	14.9039	19.5152	0.0334203	16.455	0.0332588	18.8951	0.0334203	15.8349	0.0332588	15.5208	0.425231	23.8615	0.481031	15.5208	0.425231	15.4105	0.425231	19.5229	0.0334203	16.4627	0.0332588	0.3717	0.3475	0.3539	0.3297	0.1392	0.2301	0.1367	0.1367	0.3717	0.3539	6.60536	63.4318	94	94	94	94	94	94	0.0593489
1101	110118	2003	167	174	269	95	7	5.26181	4.89212	12.8677	19.472	0.0112954	16.4734	0.0112954	18.6051	0.0112954	15.6066	0.0112954	14.8845	0.390786	21.7803	0.490662	14.8599	0.390786	14.8304	0.390786	19.5179	0.0112954	16.5193	0.0112954	0.4348	0.3804	0.3777	0.3233	0.1784	0.2569	0.1717	0.1685	0.4532	0.3961	6.05124	67.8165	95	95	95	95	95	95	0.0600563
1101	110118	2004	167	178	279	101	11	4.45793	4.70878	8.30573	18.6336	0.0176918	16.1208	0.0176918	17.5765	0.0176918	15.0636	0.0176918	15.3069	0.466219	22.9293	0.500439	15.2097	0.466219	15.1733	0.466219	18.7119	0.0176918	16.199	0.0176918	0.5282	0.5092	0.4925	0.4735	0.2067	0.3901	0.2061	0.2058	0.5373	0.5016	6.75795	65.2307	101	101	101	101	101	101	0.0733102
1101	110118	2005	171	175	268	93	4	5.93408	4.49737	9.5823	19.4993	0.008421	17.1343	0.008421	18.3462	0.008421	15.9812	0.008421	14.3433	0.366099	22.4218	0.427001	14.2393	0.366099	14.2393	0.366099	19.6939	0.008421	17.3289	0.008421	0.5357	0.533	0.4359	0.4332	0.2591	0.3795	0.256	0.2559	0.5357	0.4359	6.73463	64.8136	93	93	93	93	93	93	0.0741771
1101	110118	2006	169	175	271	96	6	4.37168	4.74905	8.07991	20.1723	0.0037801	17.3307	0.0037801	18.6607	0.0037801	15.8192	0.0037801	14.4861	0.451659	23.0908	0.538375	14.484	0.451659	14.4693	0.451659	20.3544	0.0037801	17.5128	0.0037801	0.4818	0.4584	0.4348	0.4114	0.1869	0.2169	0.1853	0.1844	0.4838	0.4368	5.83652	65.582	96	96	96	96	96	96	0.0825314
1101	110118	2007	164	172	263	91	8	3.63837	4.29518	7.13785	20.823	0.0219367	17.8599	0.0217901	19.8443	0.0219367	16.8812	0.0217901	15.1843	0.66403	24.124	0.78115	15.1767	0.66403	15.1606	0.66403	20.8701	0.0219367	17.907	0.0217901	0.471	0.415	0.4163	0.3603	0.1548	0.2022	0.154	0.154	0.4766	0.4219	6.55075	63.9453	91	91	91	91	91	91	0.0746164
1101	110118	2008	167	175	265	90	8	2.55999	3.94844	5.30001	19.4877	0.0010793	16.9582	0.0010793	18.3647	0.0010793	15.8353	0.0010793	14.7685	0.308218	22.9596	0.47689	14.7337	0.308218	14.7255	0.308218	19.6142	0.0010793	17.0848	0.0010793	0.5775	0.546	0.5347	0.5032	0.2155	0.3281	0.2107	0.2107	0.5779	0.5351	5.95396	70.2953	90	90	90	90	90	90	0.0737545
1101	110118	2010	169	175	279	104	6	2.59577	3.44729	6.09399	20.069	0.0373316	17.1787	0.0373316	19.2075	0.0373316	16.3171	0.0373316	13.2958	0.445479	21.3081	0.492573	13.2751	0.445479	13.2668	0.445479	20.1751	0.0373316	17.2847	0.0373316	0.4956	0.4273	0.4454	0.3771	0.1524	0.2357	0.1522	0.1453	0.4964	0.4462	6.09478	68.7423	104	104	104	104	104	104	0.0733326
1101	110118	2011	165	173	263	90	8	2.57255	3.5494	5.18318	19.538	0.0005013	16.9877	0.0005013	18.5522	0.0005013	16.0019	0.0005013	14.5295	0.419212	22.215	0.54526	14.4512	0.419212	14.4452	0.419212	19.6871	0.0005013	17.1368	0.0005013	0.4969	0.4799	0.4715	0.4545	0.1526	0.3097	0.1526	0.1526	0.5113	0.4859	6.44464	66.8645	90	90	90	90	90	90	0.0688408
1101	110118	2012	165	177	269	92	12	2.78522	3.49081	9.7565	19.7324	0.0006093	16.6103	0.0006093	18.6135	0.0006093	15.4914	0.0006093	14.8209	0.357703	22.9252	0.391082	14.8082	0.357703	14.8082	0.357703	19.7656	0.0006093	16.6435	0.0006093	0.6176	0.5868	0.5816	0.5508	0.217	0.2887	0.2143	0.2138	0.6792	0.6432	6.48512	66.0147	92	92	92	92	92	92	0.0729154
1101	110118	2013	167	177	269	92	10	2.50817	3.67338	7.04821	19.9403	0.0023985	16.8764	0.0019931	18.9705	0.0023985	15.9067	0.0019931	13.7719	0.327732	21.6318	0.356793	13.7716	0.327732	13.7705	0.327732	20.0675	0.0023985	17.0037	0.0019931	0.54	0.5086	0.5333	0.5019	0.1744	0.344	0.166	0.163	0.54	0.5333	6.20213	69.6759	92	92	92	92	92	92	0.0913665
1201	120111	1992	158	164	262	98	6	2.98322	2.97905	6.26506	21.4981	0.0343776	18.3618	0.0231493	20.455	0.0343776	17.3187	0.0231493	16.4501	0.54034	26.7958	0.628614	16.3263	0.54034	16.2477	0.54034	21.6076	0.0343776	18.4713	0.0231493	0.3449	0.2793	0.3346	0.269	0.0905	0.2211	0.0856	0.0833	0.3573	0.347	7.78441	67.4456	98	98	98			98
1201	120111	1993	158	158	268	110	1	1.59834	2.11344	2.54295	21.9036	0.004149	18.6784	0.0023891	20.4705	0.004149	17.2453	0.0023891	16.5307	0.684978	25.5067	0.785444	16.427	0.684978	16.3798	0.684978	22.0818	0.004149	18.8567	0.0023891	0.4549	0.4491	0.4547	0.4489	0.0871	0.1813	0.0869	0.0833	0.5069	0.5067	7.8764	69.0902	110	110	110			110
1201	120111	1994	161	161	267	106	1	2.33101	1.46397	1.0317	23.5901	0.0249005	20.3454	0.0248661	22.1997	0.0249005	18.9551	0.0248661	17.1001	0.823313	26.6696	0.981321	16.9898	0.823313	16.9152	0.823313	23.9005	0.0249005	20.6558	0.0248661	0.6733	0.6639	0.6357	0.6263	0.0729	0.1646	0.0729	0.0729	0.6912	0.6536	7.48226	66.8145	106	106	106			106
1201	120111	1995	160	163	267	104	3	2.80283	2.0589	1.0317	21.4883	0.0020373	18.5392	0.0020373	19.8015	0.0020373	16.8523	0.0020373	16.7076	0.360523	26.4225	0.457118	16.6194	0.360523	16.5165	0.360523	21.8987	0.0020373	18.9496	0.0020373	0.6958	0.6523	0.6362	0.5927	0.1948	0.2864	0.191	0.191	0.7001	0.6405	6.838	71.3551	104	104	104			104	0.0691046
1201	120111	1996	159	165	266	101	6	4.34492	2.39461	7.31784	21.8679	0.0048899	18.553	0.0048899	20.5295	0.0048899	17.2146	0.0048899	16.2926	0.578518	26.4612	0.615505	16.1534	0.578518	16.1066	0.578518	21.9563	0.0048899	18.6414	0.0048899	0.4637	0.4269	0.4422	0.4054	0.1175	0.2166	0.1175	0.1155	0.4673	0.4458	6.39648	71.688	101	101	101			101	0.0685581
1201	120111	1997	160	169	272	103	9	4.15528	3.24604	9.65453	23.1731	0.0989337	20.0557	0.0989337	21.587	0.0989337	18.4696	0.0989337	17.0382	0.563148	26.6259	0.633632	16.8028	0.563148	16.7532	0.563148	23.368	0.0989337	20.2506	0.0989337	0.313	0.3011	0.2911	0.2792	0.1141	0.1914	0.1135	0.1055	0.3299	0.308	8.23582	63.5822	103	103	103			103	0.0681434
1201	120111	1998	159	169	263	94	10	3.45963	3.79446	8.30938	24.1215	0.0302194	20.8775	0.0302194	22.1738	0.0302194	18.9298	0.0302194	17.541	0.567523	27.0646	0.653853	17.4611	0.567523	17.4158	0.567523	24.5056	0.0302194	21.2616	0.0302194	0.408	0.3769	0.3278	0.2967	0.2281	0.3587	0.2199	0.2192	0.4117	0.3315	6.58805	72.1224	94	94	94			94	0.0826583
1201	120111	1999	157	166	271	105	9	4.40913	3.22172	11.2214	23.6234	0.0842274	20.4777	0.0842274	22.1887	0.0842274	19.043	0.0842274	17.26	0.719554	28.4179	1.05061	16.9563	0.719554	16.7947	0.719554	23.8768	0.0842274	20.731	0.0842274	0.341	0.3104	0.2931	0.2625	0.1435	0.1851	0.1435	0.1435	0.3635	0.3156	6.79944	69.3057	105	105	105			105	0.0671578
1201	120111	2000	157	162	269	107	5	3.85497	3.0704	11.9888	24.4908	0.124924	21.1573	0.12226	23.1232	0.124924	19.7897	0.12226	17.6114	0.870042	27.8018	1.13393	17.3623	0.870042	17.3605	0.870042	24.6409	0.124924	21.3074	0.12226	0.4232	0.4036	0.3704	0.3508	0.0851	0.1532	0.084	0.0763	0.4284	0.3756	6.82667	67.7589	107	107	107			107	0.0670533
1201	120111	2001	156	171	268	97	15	6.05454	4.24075	6.93528	25.0096	0.0601866	20.9116	0.0407009	23.1248	0.0601866	19.0268	0.0407009	18.1258	0.989476	27.864	1.217	17.9354	0.989476	17.9243	0.989476	25.2029	0.0601866	21.1049	0.0407009	0.448	0.4058	0.4409	0.3987	0.1999	0.2384	0.1995	0.1885	0.464	0.4569	6.39994	68.0661	97	97	97			97	0.0668223
1201	120111	2002	157	166	269	103	9	6.05454	4.04514	6.50543	22.8031	0.0567204	19.2205	0.0567204	21.6933	0.0567204	18.1108	0.0567204	18.6409	0.557617	29.375	0.693407	18.6153	0.557617	18.3271	0.557617	22.8508	0.0567204	19.2682	0.0567204	0.3555	0.3407	0.3511	0.3363	0.1166	0.1844	0.114	0.114	0.3562	0.3518	6.44418	66.9572	103	103	103			103	0.0667284
1201	120111	2003	158	167	271	104	9	6.05454	4.61755	8.44985	22.9995	0.0105426	19.3792	0.0105426	21.5857	0.0105426	17.9655	0.0105426	17.5258	0.565682	26.3573	0.716388	17.4835	0.565682	17.3984	0.565682	23.115	0.0105426	19.4948	0.0105426	0.6042	0.4471	0.5467	0.3896	0.2015	0.2508	0.1962	0.1952	0.626	0.5685	5.91827	70.511	104	104	104			104	0.0659008
1201	120111	2004	158	164	263	99	6	6.05454	4.89212	8.01502	22.5965	0.0207627	19.3577	0.0206636	20.9506	0.0207627	17.7118	0.0206636	18.1485	0.624276	27.8511	0.697327	17.9363	0.624276	17.8293	0.624276	22.862	0.0207627	19.6232	0.0206636	0.4241	0.4119	0.3804	0.3682	0.1572	0.3758	0.1572	0.1572	0.4448	0.4011	6.13429	64.9153	99	99	99			99	0.0562514
1201	120111	2006	159	164	262	98	5	5.5608	4.89212	10.1594	24.4005	0.019956	21.0745	0.019956	22.1856	0.019956	18.8596	0.019956	17.0336	0.873044	28.0744	1.03986	16.9754	0.873044	16.9219	0.873044	24.7601	0.019956	21.4341	0.019956	0.3991	0.3912	0.3362	0.3283	0.1066	0.1367	0.1058	0.1052	0.4064	0.3435	6.30196	66.8075	98	98	98			98	0.0636625
1201	120111	2007	158	184	275	91	26	6.05454	4.03449	12.6363	24.5452	0.0383373	20.7015	0.029531	23.1882	0.0383373	19.3445	0.029531	17.9483	0.82911	29.1665	0.993512	17.8605	0.82911	17.8038	0.82911	24.7233	0.0383373	20.8796	0.029531	0.3409	0.2704	0.2812	0.2107	0.1594	0.1754	0.1581	0.1558	0.3409	0.2812	6.26883	65.2138	91	91	91			91	0.0631515
1201	120111	2008	160	176	270	94	16	2.55999	4.89212	5.74168	23.6862	0.0149903	20.2355	0.010552	21.8622	0.0149903	18.4116	0.010552	17.7512	0.506542	27.9772	0.736308	17.5771	0.506542	17.5192	0.506542	24.0022	0.0149903	20.5515	0.010552	0.4849	0.4365	0.4634	0.415	0.2201	0.3354	0.216	0.216	0.4849	0.4634	6.30441	67.1186	94	94	94			94	0.063806
1201	120111	2009	156	158	262	104	2	2.61195	2.81499	6.07844	24.4	0.0542186	20.4434	0.0497535	22.5523	0.0542186	18.5957	0.0497535	18.0967	0.927178	28.9057	1.13323	17.867	0.927178	17.7825	0.927178	24.4602	0.0542186	20.5037	0.0497535	0.485	0.4728	0.4758	0.4636	0.2541	0.3706	0.2499	0.2499	0.4907	0.4815	6.84964	62.6002	104	104	104			104	0.0637915
1201	120111	2010	165	179	273	94	14	2.59577	2.80896	6.60182	23.6218	0.0651796	20.0288	0.0632232	22.1303	0.0651796	18.5373	0.0632232	15.5354	0.554489	25.4315	0.626211	15.4565	0.554489	15.3995	0.554489	23.8865	0.0651796	20.2935	0.0632232	0.3316	0.2996	0.3105	0.2785	0.097	0.1651	0.097	0.0919	0.3316	0.3105	6.15027	65.1505	94	94	94			94	0.0637764
1201	120111	2011	161	178	273	95	17	2.57255	2.66138	6.75927	23.5082	0.0228276	20.1892	0.0228276	21.8642	0.0228276	18.5452	0.0228276	17.3611	0.725262	27.3999	0.885766	17.1393	0.725262	17.1287	0.725262	23.8208	0.0228276	20.5018	0.0228276	0.4323	0.414	0.3867	0.3684	0.1222	0.1988	0.1208	0.1208	0.4498	0.4042	6.36392	60.8549	95	95	95			95	0.0650559
1201	120111	2012	157	163	265	102	6	2.78522	2.75701	10.5695	23.9113	0.0257486	19.9025	0.0240238	22.1614	0.0257486	18.1526	0.0240238	17.3266	0.71227	27.7153	0.767205	17.2746	0.71227	17.2605	0.71227	24.0282	0.0257486	20.0194	0.0240238	0.6263	0.6046	0.6195	0.5978	0.1446	0.242	0.1442	0.1442	0.6843	0.6775	6.32468	63.7517	102	102	102			102
1201	120111	2013	167	168	273	105	1	2.50817	3.00046	7.63556	24.2143	0.0399154	20.6223	0.0379203	22.6136	0.0399154	19.0216	0.0379203	16.1802	0.56979	26.2681	0.641698	16.1772	0.56979	16.1767	0.56979	24.5034	0.0399154	20.9114	0.0379203	0.3818	0.3564	0.378	0.3526	0.1373	0.2859	0.126	0.1216	0.385	0.3812	6.4033	64.8337	105	105	105			105
1201	120112	1992	158	164	262	98	6	2.98322	3.05601	6.26506	21.4932	0.0172858	18.4203	0.011662	20.4103	0.0172858	17.3373	0.011662	16.1921	0.457258	26.4092	0.531489	16.097	0.457258	16.0272	0.457258	21.5942	0.0172858	18.5213	0.011662	0.3912	0.3294	0.3727	0.3109	0.1022	0.2111	0.0965	0.0942	0.4033	0.3848	7.8178	66.5364						98
1201	120112	1993	158	158	268	110	1	1.59834	2.98322	2.54295	22.0963	0.0008298	18.8971	0.0001957	20.6031	0.0008298	17.4039	0.0001957	16.3636	0.593206	25.5281	0.691665	16.2771	0.593206	16.2316	0.593206	22.2731	0.0008298	19.0739	0.0001957	0.4021	0.3966	0.3998	0.3943	0.0854	0.1807	0.0851	0.0819	0.4526	0.4503	8.0166	66.9081						110
1201	120112	1994	161	161	267	106	1	2.33101	1.59834	1.0317	23.8087	0.0141653	20.5977	0.0141653	22.3435	0.0141653	19.1325	0.0141653	16.8474	0.727738	26.7219	0.879807	16.7501	0.727738	16.6918	0.727738	24.1163	0.0141653	20.9052	0.0141653	0.6135	0.6039	0.5799	0.5703	0.0995	0.1829	0.0995	0.0984	0.6299	0.5963	7.71536	65.5764						106
1201	120112	1995	160	163	267	104	3	2.80283	2.33101	1.0317	21.4563	0.0016425	18.5657	0.0016425	19.7558	0.0016425	16.8652	0.0016425	16.3988	0.304278	26.4214	0.394491	16.3068	0.304278	16.2193	0.304278	21.8475	0.0016425	18.9569	0.0016425	0.7334	0.6915	0.6685	0.6266	0.201	0.3093	0.1966	0.1966	0.7374	0.6725	6.94142	70.3586						104	0.0491048
1201	120112	1996	159	165	266	101	6	4.87622	2.80283	7.31784	21.9061	0.0007343	18.5881	0.0007343	20.5688	0.0007343	17.2508	0.0007343	16.1321	0.51203	26.4071	0.540278	16.0078	0.51203	15.9687	0.51203	21.9879	0.0007343	18.6698	0.0007343	0.5029	0.448	0.4858	0.4309	0.0997	0.2045	0.0997	0.0984	0.5066	0.4895	6.5527	70.4805						101	0.0498596
1201	120112	1997	160	169	272	103	9	5.68081	4.38249	9.65453	23.3702	0.0740807	20.3287	0.0740807	21.7532	0.0740807	18.7117	0.0740807	16.8096	0.540884	26.4653	0.60911	16.6036	0.540884	16.5594	0.540884	23.5521	0.0740807	20.5106	0.0740807	0.2981	0.283	0.2678	0.2527	0.113	0.2186	0.1124	0.1055	0.3133	0.283	8.29251	62.4898						103	0.0505776
1201	120112	1998	159	169	263	94	10	5.41886	4.47741	8.30938	23.9994	0.0146057	20.7979	0.0146057	21.9799	0.0146057	18.7784	0.0146057	17.1888	0.479947	26.871	0.560025	17.1191	0.479947	17.0816	0.479947	24.3666	0.0146057	21.1651	0.0146057	0.5267	0.4857	0.4335	0.3925	0.2612	0.3645	0.2527	0.2522	0.5304	0.4372	6.6383	71.4163						94	0.0501336
1201	120112	1999	157	166	271	105	9	4.61658	3.45963	11.2214	23.4944	0.0799905	20.4594	0.0799905	22.0776	0.0799905	19.0426	0.0799905	16.8616	0.628515	28.1782	0.923189	16.5559	0.628515	16.4122	0.628515	23.7391	0.0799905	20.7041	0.0799905	0.3086	0.2807	0.2682	0.2403	0.137	0.1867	0.1367	0.1367	0.3313	0.2909	7.08991	67.1578						105	0.0506496
1201	120112	2000	157	162	269	107	5	6.05454	3.82829	11.9888	24.3724	0.121109	21.1508	0.121109	23.013	0.121109	19.7914	0.121109	17.2511	0.794972	27.4847	1.02902	17.0146	0.794972	17.0136	0.794972	24.5151	0.121109	21.2935	0.121109	0.4142	0.3884	0.3745	0.3487	0.0745	0.1512	0.0734	0.0652	0.4204	0.3807	7.15575	66.3531						107	0.0508004
1201	120112	2001	156	171	268	97	15	6.05454	4.56959	6.93528	24.6658	0.0513106	20.6842	0.0363742	22.8462	0.0513106	18.8646	0.0363742	17.6898	0.916057	27.4671	1.12015	17.5069	0.916057	17.4987	0.916057	24.8366	0.0513106	20.8551	0.0363742	0.4226	0.3798	0.4168	0.374	0.1924	0.2422	0.1921	0.1797	0.4387	0.4329	6.99065	66.52						97	0.0501931
1201	120112	2002	157	166	269	103	9	6.05454	4.49706	6.50543	22.6506	0.0486142	19.1563	0.0486142	21.5512	0.0486142	18.0569	0.0486142	18.2372	0.449899	28.8586	0.563877	18.2169	0.449899	17.9606	0.449899	22.69	0.0486142	19.1957	0.0486142	0.3245	0.3022	0.3139	0.2916	0.1081	0.178	0.1046	0.1046	0.3252	0.3146	6.78322	64.8234						103	0.0524211
1201	120112	2003	158	167	271	104	9	6.05454	4.88149	8.44985	22.6439	0.0059416	19.1306	0.0059416	21.2873	0.0059416	17.7741	0.0059416	17.17	0.492291	26.0209	0.637	17.1412	0.492291	17.0628	0.492291	22.7616	0.0059416	19.2483	0.0059416	0.5372	0.4085	0.4965	0.3678	0.164	0.2142	0.16	0.1571	0.5602	0.5195	6.20715	68.4533						104	0.051243
1201	120112	2004	158	164	263	99	6	6.05454	4.89212	8.01502	22.237	0.0139674	19.0942	0.0139674	20.6478	0.0139674	17.505	0.0139674	17.7758	0.517252	27.3912	0.570287	17.5763	0.517252	17.4915	0.517252	22.4798	0.0139674	19.3371	0.0139674	0.4952	0.4815	0.4482	0.4345	0.1897	0.3894	0.1895	0.1895	0.5066	0.4596	6.41675	65.8173						99	0.0514764
1201	120112	2006	159	164	262	98	5	5.5608	4.31945	9.74919	24.0872	0.0069099	20.8749	0.0069099	21.8803	0.0069099	18.6681	0.0069099	16.6524	0.756495	27.8027	0.917657	16.6003	0.756495	16.5599	0.756495	24.432	0.0069099	21.2198	0.0069099	0.4361	0.4278	0.3591	0.3508	0.146	0.1838	0.1444	0.1434	0.4435	0.3665	6.30441	67.9681						98	0.051424
1201	120112	2007	158	184	275	91	26	6.05454	3.89599	9.89507	24.0124	0.0218735	20.3064	0.0158166	22.6781	0.0218735	18.9722	0.0158166	17.5564	0.669558	28.7923	0.796499	17.4767	0.669558	17.4211	0.669558	24.1786	0.0218735	20.4727	0.0158166	0.4433	0.3665	0.3737	0.2969	0.1849	0.2023	0.1829	0.1811	0.4433	0.3737	6.51828	66.4463						91	0.0498747
1201	120112	2008	160	176	270	94	16	2.55999	4.89212	5.74168	23.1637	0.0027568	19.8935	0.0027568	21.3564	0.0027568	18.0862	0.0027568	17.3202	0.363297	27.5183	0.556064	17.1641	0.363297	17.1135	0.363297	23.4641	0.0027568	20.194	0.0027568	0.539	0.488	0.5001	0.4491	0.2153	0.3348	0.21	0.21	0.539	0.5001	6.2111	68.7351						94	0.0480845
1201	120112	2009	156	158	262	104	2	2.61195	2.28559	5.42245	24.0829	0.0413792	20.2303	0.0390144	22.2381	0.0413792	18.3855	0.0390144	17.7898	0.836327	28.5969	1.01911	17.5652	0.836327	17.496	0.836327	24.1485	0.0413792	20.2959	0.0390144	0.4929	0.4812	0.4796	0.4679	0.234	0.3555	0.2263	0.2263	0.499	0.4857	6.91327	62.195						104	0.046315
1201	120112	2010	165	179	273	94	14	2.59577	2.41027	6.60182	23.1875	0.039403	19.7424	0.0390422	21.6981	0.039403	18.253	0.0390422	15.2588	0.429445	25.192	0.486636	15.1752	0.429445	15.1242	0.429445	23.44	0.039403	19.9949	0.0390422	0.4489	0.4204	0.4208	0.3923	0.1372	0.2144	0.1372	0.1277	0.4489	0.4208	6.40847	65.6255						94	0.0445659
1201	120112	2011	161	178	273	95	17	2.57255	2.17728	6.75927	23.2533	0.0103757	20.0033	0.0103757	21.6162	0.0103757	18.3662	0.0103757	17.1572	0.605046	27.1989	0.759208	16.9332	0.605046	16.9216	0.605046	23.5608	0.0103757	20.3108	0.0103757	0.4973	0.4732	0.4502	0.4261	0.1503	0.2222	0.1495	0.1495	0.5196	0.4725	6.52992	62.7032						95	0.0467919
1201	120113	1992	158	164	262	98	6	2.59788	3.11767	6.26506	20.7441	0.0186091	17.8001	0.0134435	19.7051	0.0186091	16.7612	0.0134435	15.7991	0.467834	25.4791	0.541568	15.7257	0.467834	15.6424	0.467834	20.8391	0.0186091	17.8951	0.0134435	0.3867	0.319	0.362	0.2943	0.1061	0.2085	0.0997	0.0984	0.3999	0.3752	7.73001	67.5378						98
1201	120113	1993	158	158	268	110	1	1.59834	2.61559	2.54295	21.1438	0.0026388	18.0996	0.0019703	19.7866	0.0026388	16.7424	0.0019703	15.9316	0.629152	24.6423	0.721431	15.8512	0.629152	15.8014	0.629152	21.3122	0.0026388	18.268	0.0019703	0.3813	0.3774	0.3796	0.3757	0.0708	0.1762	0.0708	0.0682	0.431	0.4293	7.86975	68.5313						110
1201	120113	1994	161	161	267	106	1	2.33101	1.59834	1.0317	22.8836	0.0139221	19.8631	0.0139221	21.5455	0.0139221	18.525	0.0139221	16.5822	0.725503	25.8818	0.852776	16.4903	0.725503	16.4355	0.725503	23.1464	0.0139221	20.1259	0.0139221	0.63	0.6243	0.5916	0.5859	0.0821	0.1691	0.0819	0.0819	0.6429	0.6045	7.53793	66.5854						106
1201	120113	1995	160	163	267	104	3	2.80283	2.30616	1.0317	20.7901	0.0009468	18.0686	0.0009468	19.2206	0.0009468	16.4991	0.0009468	16.0226	0.31847	25.4513	0.408529	15.9324	0.31847	15.8345	0.31847	21.1553	0.0009468	18.4338	0.0009468	0.7348	0.6947	0.6823	0.6422	0.1594	0.2281	0.1559	0.1559	0.7369	0.6844	6.80778	71.2627						104	0.1015
1201	120113	1996	159	165	266	101	6	3.41467	2.67633	7.31784	21.1268	0.0012895	18.0176	0.0012895	19.9336	0.0012895	16.8245	0.0012895	15.6511	0.516783	25.3722	0.544859	15.5391	0.516783	15.5026	0.516783	21.1918	0.0012895	18.0827	0.0012895	0.6528	0.6071	0.6371	0.5914	0.0863	0.1961	0.0863	0.085	0.6564	0.6407	6.40103	71.5069						101	0.0972172
1201	120113	1997	160	169	272	103	9	2.94984	3.84536	9.30229	22.5197	0.0684044	19.6201	0.0684044	21.0238	0.0684044	18.1243	0.0684044	16.3178	0.558265	25.5089	0.61527	16.1147	0.558265	16.0751	0.558265	22.6833	0.0684044	19.7838	0.0684044	0.3322	0.3112	0.3015	0.2805	0.1113	0.2181	0.1101	0.1024	0.3461	0.3154	8.15625	63.4213						103	0.0933791
1201	120113	1998	159	169	263	94	10	2.32237	4.15099	7.91476	23.1109	0.0164597	20.0089	0.0164597	21.2585	0.0164597	18.1565	0.0164597	16.934	0.467884	26.119	0.534384	16.8623	0.467884	16.8209	0.467884	23.3793	0.0164597	20.2773	0.0164597	0.5637	0.5191	0.4865	0.4419	0.2801	0.3742	0.2695	0.2691	0.567	0.4898	6.57024	72.1602						94	0.0899275
1201	120113	1999	157	166	271	105	9	2.78043	3.72219	10.8351	22.7541	0.0989391	19.8512	0.0989391	21.4955	0.0989391	18.5926	0.0989391	16.406	0.665057	27.029	0.91416	16.1211	0.665057	15.9755	0.665057	22.9749	0.0989391	20.072	0.0989391	0.2832	0.2611	0.2477	0.2256	0.1254	0.1783	0.1252	0.1252	0.3099	0.2744	6.88969	68.4825						105	0.0866305
1201	120113	2000	157	162	269	107	5	3.43319	2.94159	9.85784	23.7436	0.151896	20.5907	0.151863	22.5223	0.151896	19.3695	0.151863	16.8239	0.82719	26.4549	1.03502	16.633	0.82719	16.6326	0.82719	23.8661	0.151896	20.7132	0.151863	0.3665	0.3368	0.3209	0.2912	0.08	0.1859	0.0793	0.0692	0.3711	0.3255	6.9541	67.2197						107	0.0861437
1201	120113	2001	156	171	268	97	15	5.58497	4.66583	6.93528	23.921	0.0623786	20.0146	0.0472255	22.2852	0.0623786	18.3788	0.0472255	17.4219	0.938087	26.6557	1.13305	17.2512	0.938087	17.2436	0.938087	24.077	0.0623786	20.1707	0.0472255	0.4554	0.401	0.4486	0.3942	0.2041	0.2627	0.2036	0.1912	0.4729	0.4661	6.61234	67.7106						97	0.085662
1201	120113	2002	157	166	269	103	9	5.74229	4.89212	6.50543	22.0399	0.0485802	18.6007	0.0485477	21.0677	0.0485802	17.6285	0.0485477	17.8609	0.516869	27.9244	0.631341	17.8457	0.516869	17.5965	0.516869	22.0762	0.0485802	18.637	0.0485477	0.3373	0.301	0.323	0.2867	0.1237	0.2099	0.1202	0.1202	0.3385	0.3242	6.58743	66.3285						103	0.0854853
1201	120113	2003	158	167	271	104	9	6.05454	4.89212	8.11422	21.9212	0.0081961	18.4411	0.0081961	20.7334	0.0081961	17.2533	0.0081961	16.9606	0.507089	25.3371	0.654507	16.943	0.507089	16.8583	0.507089	22.0212	0.0081961	18.5411	0.0081961	0.447	0.338	0.4053	0.2963	0.1615	0.23	0.157	0.1516	0.4739	0.4322	5.99511	69.903						104	0.0757383
1201	120113	2004	158	164	263	99	6	6.05454	4.89212	6.99348	21.2641	0.0147331	18.2341	0.0147331	19.8543	0.0147331	16.8243	0.0147331	17.3987	0.520231	26.408	0.568158	17.1955	0.520231	17.0972	0.520231	21.4776	0.0147331	18.4476	0.0147331	0.4993	0.4868	0.452	0.4395	0.1789	0.3629	0.1789	0.1789	0.5112	0.4639	6.26081	65.448						99	0.0639314
1201	120113	2006	159	164	262	98	5	5.5608	4.89212	7.12042	23.2078	0.0087257	20.0389	0.0087257	21.2369	0.0087257	18.0681	0.0087257	16.3715	0.705509	26.8886	0.857633	16.3272	0.705509	16.2752	0.705509	23.5038	0.0087257	20.335	0.0087257	0.4829	0.4742	0.4134	0.4047	0.1616	0.1889	0.1602	0.16	0.4884	0.4189	6.22054	67.0725						98	0.0591086
1201	120113	2007	158	184	275	91	26	6.05454	4.84123	7.77323	23.2485	0.0210836	19.7362	0.0172072	22.0351	0.0210836	18.5228	0.0172072	17.1066	0.690312	27.6353	0.828596	17.0378	0.690312	16.9828	0.690312	23.3854	0.0210836	19.8731	0.0172072	0.4414	0.3608	0.3782	0.2976	0.1414	0.1579	0.1397	0.1388	0.4414	0.3782	6.3386	65.6097						91	0.0660926
1201	120113	2008	160	176	270	94	16	2.55999	4.89212	5.74168	22.3353	0.0032927	19.2244	0.0032927	20.7587	0.0032927	17.6478	0.0032927	16.9547	0.357059	26.5684	0.555412	16.8231	0.357059	16.7716	0.357059	22.5849	0.0032927	19.474	0.0032927	0.5158	0.4781	0.4869	0.4492	0.2249	0.3379	0.2199	0.2199	0.5158	0.4869	6.21569	67.8481						94	0.065874
1201	120113	2009	156	158	262	104	2	2.61195	2.28559	6.07844	23.1154	0.0373637	19.4197	0.0360747	21.4867	0.0373637	17.791	0.0360747	17.2774	0.791778	27.3592	0.955551	17.092	0.791778	17.0355	0.791778	23.158	0.0373637	19.4623	0.0360747	0.4886	0.4809	0.4785	0.4708	0.2018	0.3083	0.194	0.194	0.4953	0.4852	6.85236	62.7075						104	0.0656355
1201	120113	2010	165	179	273	94	14	2.59577	2.41027	6.60182	22.5431	0.0362067	19.1531	0.0356531	21.2177	0.0362067	17.8277	0.0356531	15.0526	0.465272	24.4132	0.520566	14.9766	0.465272	14.9261	0.465272	22.7607	0.0362067	19.3707	0.0356531	0.4187	0.388	0.3999	0.3692	0.1173	0.1946	0.1173	0.1107	0.4187	0.3999	6.26983	65.5204						94	0.0653985
1201	120113	2011	161	178	273	95	17	2.57255	2.07561	6.75927	22.3056	0.008914	19.2039	0.008914	20.8912	0.008914	17.7895	0.008914	16.6226	0.594557	26.0124	0.738828	16.4136	0.594557	16.4017	0.594557	22.5715	0.008914	19.4699	0.008914	0.4996	0.4749	0.4705	0.4458	0.143	0.2267	0.1421	0.1421	0.5203	0.4912	6.48089	62.1804						95	0.0651843
1201	120113	2012	157	163	265	102	6	2.78522	2.43089	6.17198	22.7647	0.0168401	19.1117	0.0168401	21.2114	0.0168401	17.5584	0.0168401	16.5771	0.55647	26.2505	0.598093	16.5339	0.55647	16.5248	0.55647	22.865	0.0168401	19.212	0.0168401	0.6857	0.6579	0.68	0.6522	0.1645	0.287	0.1627	0.1627	0.7565	0.7508	6.49472	64.586						102
1201	120113	2013	167	168	273	105	1	2.50817	2.78522	7.63556	23.0241	0.0243185	19.6494	0.0235065	21.6162	0.0243185	18.2414	0.0235065	15.5294	0.443657	25.0482	0.498951	15.5279	0.443657	15.5276	0.443657	23.2767	0.0243185	19.9019	0.0235065	0.4067	0.3879	0.4023	0.3835	0.1303	0.3564	0.1204	0.1166	0.4081	0.4037	6.41692	66.2978						105
1201	120114	1992	158	164	262	98	6	1.51272	2.29131	6.22358	20.3587	0.0155717	17.5001	0.0120752	19.3275	0.0155717	16.4689	0.0120752	15.5252	0.456976	24.8943	0.526107	15.4668	0.456976	15.3765	0.456976	20.4491	0.0155717	17.5905	0.0120752	0.4077	0.3391	0.3756	0.307	0.113	0.2036	0.106	0.1051	0.4212	0.3891	7.61442	67.7026	98					98
1201	120114	1993	158	158	268	110	1	1.59834	1.88093	2.54295	20.7639	0.003872	17.7946	0.00341	19.4485	0.003872	16.4792	0.00341	15.681	0.628395	24.2242	0.71821	15.6065	0.628395	15.5543	0.628395	20.9313	0.003872	17.9621	0.00341	0.354	0.351	0.351	0.348	0.062	0.1735	0.062	0.0599	0.4019	0.3989	7.79161	67.6913	110					110
1201	120114	1994	161	161	267	106	1	2.2316	1.39757	1.0317	22.5355	0.0143172	19.6052	0.0143172	21.2294	0.0143172	18.2991	0.0143172	16.3845	0.708499	25.5149	0.824418	16.2978	0.708499	16.2476	0.708499	22.7765	0.0143172	19.8462	0.0143172	0.6265	0.6227	0.5862	0.5824	0.0843	0.1697	0.084	0.084	0.6372	0.5969	7.60138	66.2827	106					106
1201	120114	1995	160	163	267	104	3	2.2968	1.85211	1.0317	20.4796	0.0005472	17.8518	0.0005472	18.975	0.0005472	16.3472	0.0005472	15.7624	0.318238	25.0192	0.410505	15.6658	0.318238	15.5657	0.318238	20.8263	0.0005472	18.1985	0.0005472	0.7525	0.7145	0.7042	0.6662	0.1405	0.195	0.1372	0.1372	0.7531	0.7048	6.76095	71.2942	104					104	0.128575
1201	120114	1996	159	165	266	101	6	2.23397	2.34765	7.31784	20.7546	0.0009721	17.7437	0.0009721	19.633	0.0009721	16.6222	0.0009721	15.3726	0.503951	24.8572	0.529903	15.2705	0.503951	15.2364	0.503951	20.8118	0.0009721	17.8009	0.0009721	0.756	0.7088	0.744	0.6968	0.0741	0.189	0.0741	0.0732	0.7596	0.7476	6.41115	71.3947	101					101	0.129063
1201	120114	1997	160	169	272	103	9	3.17174	2.76614	9.65453	22.1405	0.0649545	19.3415	0.0649545	20.6932	0.0649545	17.8943	0.0649545	15.9937	0.567445	24.964	0.618456	15.7963	0.567445	15.7597	0.567445	22.2911	0.0649545	19.4921	0.0649545	0.3462	0.3201	0.312	0.2859	0.1103	0.2273	0.1088	0.1013	0.3586	0.3244	8.03465	63.2027	103					103	0.129346
1201	120114	1998	162	171	266	95	9	2.97496	2.83187	8.30938	22.5697	0.0171134	19.5429	0.0171134	20.7827	0.0171134	17.7559	0.0171134	16.6587	0.443801	25.6349	0.503293	16.5854	0.443801	16.5442	0.443801	22.7861	0.0171134	19.7594	0.0171134	0.6332	0.5822	0.5594	0.5084	0.3046	0.3833	0.2928	0.2926	0.6366	0.5628	6.585	72.1926	95	95				95	0.130033
1201	120114	1999	162	167	269	102	5	2.40304	2.56645	9.61003	22.3123	0.114141	19.5174	0.114141	21.1393	0.114141	18.3444	0.114141	16.0283	0.662619	26.33	0.878941	15.7474	0.662619	15.606	0.662619	22.5219	0.114141	19.727	0.114141	0.2543	0.2364	0.2244	0.2065	0.1169	0.1759	0.1167	0.1167	0.2827	0.2528	7.03049	67.2017	102	98				100	0.130235
1201	120114	2000	161	165	272	107	4	3.78724	2.35288	11.9888	23.3548	0.172441	20.2787	0.172441	22.2111	0.172441	19.135	0.172441	16.481	0.823929	25.795	1.01082	16.3125	0.823929	16.3124	0.823929	23.4635	0.172441	20.3874	0.172441	0.3418	0.3075	0.2978	0.2635	0.0806	0.2045	0.0801	0.0688	0.346	0.302	7.1722	66.3555	107	108				107	0.130594
1201	120114	2001	160	171	269	98	11	3.68797	3.2333	6.93528	23.3754	0.0657247	19.5583	0.0521505	21.8532	0.0657247	18.0361	0.0521505	17.1186	0.926844	26.0784	1.10912	16.9548	0.926844	16.9484	0.926844	23.5181	0.0657247	19.7011	0.0521505	0.4578	0.3978	0.4509	0.3909	0.2046	0.2722	0.2041	0.191	0.4761	0.4692	6.89139	67.2785	98	98				98	0.13124
1201	120114	2010	168	176	276	100	8	1.77061	2.66132	5.40754	22.1351	0.0323497	18.8169	0.0321149	20.8783	0.0323497	17.5602	0.0321149	14.8837	0.449887	23.9874	0.501259	14.8061	0.449887	14.7567	0.449887	22.3352	0.0323497	19.017	0.0321149	0.4487	0.4174	0.4314	0.4001	0.1236	0.2046	0.1236	0.1168	0.4487	0.4314	6.50349	65.8189	100	102	105	105		102	0.122649
1201	120114	2011	163	172	269	97	9	2.45283	2.66399	6.75927	21.813	0.0066229	18.7909	0.0066229	20.4945	0.0066229	17.4724	0.0066229	16.3272	0.564718	25.4293	0.705642	16.1215	0.564718	16.109	0.564718	22.0633	0.0066229	19.0413	0.0066229	0.5263	0.499	0.5057	0.4784	0.1522	0.2415	0.1515	0.1515	0.548	0.5274	6.69402	64.0709	97	98	96	96		98
1201	120114	2012	162	165	266	101	3	2.78522	2.73652	10.5695	22.2932	0.0150394	18.7847	0.0150394	20.8239	0.0150394	17.3154	0.0150394	16.2785	0.513309	25.6237	0.550642	16.2365	0.513309	16.229	0.513309	22.3857	0.0150394	18.8772	0.0150394	0.7151	0.685	0.7087	0.6786	0.1763	0.306	0.1737	0.1737	0.7929	0.7865	6.67334	66.1653	101	99				100	0.122273
1201	120114	2013	169	173	270	97	4	2.50817	3.00176	7.63556	22.4718	0.0242929	19.1771	0.0236292	21.1514	0.0242929	17.8568	0.0236292	15.266	0.417056	24.5129	0.468885	15.2651	0.417056	15.2645	0.417056	22.7065	0.0242929	19.4118	0.0236292	0.428	0.4122	0.4234	0.4076	0.1271	0.389	0.118	0.1143	0.4285	0.4239	6.37517	68.4513	97	93	86	86		93	0.124518
1201	120115	1998	165	173	268	95	8	2.53492	2.93253	8.30938	22.609	0.011146	19.5637	0.011146	20.8056	0.011146	17.7603	0.011146	16.724	0.416498	25.7216	0.474319	16.6605	0.416498	16.6215	0.416498	22.833	0.011146	19.7877	0.011146	0.6712	0.6149	0.596	0.5397	0.2961	0.3725	0.2846	0.2843	0.6741	0.5989	6.43986	73.7342	95	95	95	95	95	95	0.138424
1201	120115	1999	166	168	266	98	2	2.21532	2.69493	9.73369	22.4012	0.099331	19.5514	0.099331	21.2202	0.099331	18.3704	0.099331	16.0907	0.624081	26.4531	0.843176	15.817	0.624081	15.6776	0.624081	22.6109	0.099331	19.7611	0.099331	0.2733	0.2541	0.2455	0.2263	0.1236	0.1897	0.1233	0.1233	0.3018	0.274	7.0803	67.3713	98	98	98	98	98	98	0.13555
1201	120115	2000	165	167	275	108	2	3.44303	2.05451	11.9888	23.4876	0.159008	20.3782	0.159008	22.3262	0.159008	19.2167	0.159008	16.5222	0.823381	25.9175	1.01444	16.3642	0.823381	16.3642	0.823381	23.601	0.159008	20.4915	0.159008	0.3836	0.3474	0.3328	0.2966	0.0978	0.2148	0.0972	0.085	0.3877	0.3369	7.31253	67.0602	108	108	108	108	108	108	0.137326
1201	120115	2001	163	171	269	98	8	2.84723	3.37755	6.93528	23.4515	0.0601985	19.6355	0.047118	21.9132	0.0601985	18.0972	0.047118	17.0849	0.912267	26.1201	1.0942	16.9347	0.912267	16.9287	0.912267	23.5947	0.0601985	19.7787	0.047118	0.4786	0.4211	0.4694	0.4119	0.2037	0.2715	0.2027	0.19	0.4956	0.4864	7.05005	68.2504	98	98	98	98	98	98	0.138285
1201	120115	2002	167	170	274	104	3	2.79049	3.34638	6.38305	21.8027	0.0469299	18.3975	0.0467629	20.8833	0.0469299	17.4781	0.0467629	17.516	0.510053	27.3123	0.620298	17.505	0.510053	17.2784	0.510053	21.8348	0.0469299	18.4296	0.0467629	0.3221	0.2839	0.3026	0.2644	0.1283	0.2229	0.1248	0.1248	0.3235	0.304	6.97624	66.0389	109	109	109	109	109	109	0.137879
1201	120115	2003	162	163	273	110	1	3.86205	2.64349	8.44985	21.6262	0.0059118	18.1761	0.0059118	20.5042	0.0059118	17.0541	0.0059118	16.7683	0.503508	24.9604	0.654072	16.7515	0.503508	16.6654	0.503508	21.7213	0.0059118	18.2712	0.0059118	0.4241	0.3332	0.3882	0.2973	0.1533	0.2211	0.1493	0.1423	0.453	0.4171	6.11549	69.5841	110	110	110	110	110	110	0.137469
1201	120115	2004	166	168	276	108	2	2.7794	4.08302	8.01502	20.9128	0.0157025	17.9524	0.0157025	19.5641	0.0157025	16.6037	0.0157025	17.1134	0.497993	25.8834	0.540804	16.9186	0.497993	16.8269	0.497993	21.1109	0.0157025	18.1506	0.0157025	0.535	0.5212	0.4819	0.4681	0.1942	0.3799	0.1941	0.1941	0.5441	0.491	6.58239	69.2509	109	109	109	109	109	108	0.128024
1201	120115	2005	169	170	275	105	1	4.29164	3.69887	10.4759	22.4779	0.034027	19.6877	0.034027	20.9087	0.034027	18.1185	0.034027	16.1691	0.563631	25.6952	0.646314	15.9559	0.563631	15.9497	0.563631	22.7828	0.034027	19.9926	0.034027	0.5217	0.519	0.4352	0.4325	0.2179	0.3554	0.2171	0.2164	0.5226	0.4361	6.49698	66.5746	105	105	105	105	105	105	0.129882
1201	120115	2006	168	169	272	103	1	2.65119	4.17702	8.65946	22.8884	0.0082083	19.7289	0.0082083	21.0009	0.0082083	17.8415	0.0082083	16.172	0.660918	26.504	0.812323	16.1403	0.660918	16.0889	0.660918	23.1643	0.0082083	20.0049	0.0082083	0.4986	0.4844	0.4375	0.4233	0.1596	0.1847	0.1573	0.157	0.5037	0.4426	5.83386	69.7873	104	104	104	104	104	104	0.129882
1201	120115	2007	166	168	269	101	2	4.07351	3.39671	13.1832	22.8969	0.0174318	19.4846	0.0157138	21.7131	0.0174318	18.3008	0.0157138	16.8463	0.661815	27.1578	0.799859	16.7902	0.661815	16.7368	0.661815	23.0201	0.0174318	19.6078	0.0157138	0.4871	0.4082	0.4237	0.3448	0.138	0.1656	0.1366	0.1363	0.4872	0.4238	6.45599	68.0535	101	101	101	101	101	101	0.132676
1201	120115	2008	167	170	273	103	3	2.19522	4.01895	5.74168	21.8453	0.0022447	18.86	0.0022447	20.3585	0.0022447	17.3732	0.0022447	16.626	0.326387	26.0645	0.525868	16.5091	0.326387	16.4624	0.326387	22.0648	0.0022447	19.0795	0.0022447	0.5825	0.5458	0.5472	0.5105	0.23	0.3457	0.2238	0.2238	0.5825	0.5472	5.86299	70.5169	105	105	105	105	105	105	0.140776
1201	120115	2009	165	167	271	104	2	2.39132	2.72206	6.07844	22.6484	0.0308874	19.0521	0.0306404	21.0945	0.0308874	17.4982	0.0306404	16.9368	0.739529	26.7099	0.887193	16.7646	0.739529	16.715	0.739529	22.6904	0.0308874	19.0941	0.0306404	0.481	0.4731	0.4671	0.4592	0.2012	0.3149	0.1933	0.1933	0.4883	0.4744	6.83291	64.0096	107	107	107	107	107	107	0.128347
1201	120115	2010	173	174	273	99	1	1.67707	2.94137	6.06499	22.2098	0.0335688	18.9027	0.0332389	20.9605	0.0335688	17.6534	0.0332389	14.8509	0.455371	24.0196	0.509497	14.7828	0.455371	14.7379	0.455371	22.4075	0.0335688	19.1004	0.0332389	0.4436	0.41	0.4197	0.3861	0.1239	0.2019	0.1239	0.1173	0.4438	0.4199	6.7029	67.99	100	100	100	100	100	100	0.115918
1201	120115	2011	169	171	270	99	2	2.57255	2.5779	6.75927	21.9144	0.0049603	18.8721	0.0049603	20.5755	0.0049603	17.5333	0.0049603	16.3286	0.560802	25.4328	0.707248	16.1318	0.560802	16.12	0.560802	22.1725	0.0049603	19.1302	0.0049603	0.5293	0.5035	0.5058	0.48	0.149	0.2429	0.1484	0.1484	0.5517	0.5282	6.96798	67.9724	100	100	100	100	100	100	0.122638
1201	120115	2012	168	170	269	99	2	2.32211	2.68722	8.91555	22.3253	0.011628	18.7928	0.011628	20.8445	0.011628	17.312	0.011628	16.2868	0.502929	25.7282	0.546854	16.2508	0.502929	16.244	0.502929	22.4183	0.011628	18.8858	0.011628	0.7533	0.7232	0.7419	0.7118	0.2041	0.3301	0.2009	0.2009	0.8334	0.822	6.8674	68.1548	99	99	99	99	99	99	0.130187
1201	120115	2013	171	174	272	98	3	2.50817	3.03213	7.63556	22.6548	0.0242027	19.3175	0.0236545	21.3157	0.0242027	17.9784	0.0236545	15.2588	0.427151	24.5524	0.479469	15.2581	0.427151	15.258	0.427151	22.8871	0.0242027	19.5498	0.0236545	0.4803	0.4597	0.4749	0.4543	0.1384	0.381	0.129	0.1258	0.4808	0.4754	6.5199	71.1207	100	100	100	100	100	100	0.127621
1201	120116	1992	156	162	262	100	6	2.98322	2.85832	6.26506	21.3887	0.0092537	18.3662	0.0051093	20.2954	0.0092537	17.2729	0.0051093	15.9966	0.399683	26.0891	0.46235	15.9147	0.399683	15.8508	0.399683	21.4805	0.0092537	18.458	0.0051093	0.4104	0.3522	0.3877	0.3295	0.1113	0.2113	0.106	0.1044	0.424	0.4013	7.86703	66.1064	103					100
1201	120116	1993	159	162	261	99	3	1.59834	2.3071	2.54295	22.0524	0.0005138	18.8672	0	20.5503	0.0005138	17.3651	0	16.182	0.526566	25.3938	0.623526	16.1087	0.526566	16.0664	0.526566	22.2241	0.0005138	19.0389	0	0.3885	0.3841	0.3861	0.3817	0.0899	0.1836	0.0896	0.0866	0.4361	0.4337	8.08133	66.2233	89					101
1201	120116	1994	159	170	264	94	11	2.33101	1.47485	1.0317	23.7518	0.0112106	20.5829	0.0112106	22.2687	0.0112106	19.0998	0.0112106	16.6493	0.650159	26.5802	0.795515	16.5618	0.650159	16.5157	0.650159	24.0497	0.0112106	20.8808	0.0112106	0.5853	0.5769	0.5548	0.5464	0.1031	0.1783	0.1029	0.1014	0.5987	0.5682	7.82126	65.1816	82					96
1201	120116	1995	159	161	260	99	2	2.80283	1.99776	1.0317	21.2784	0.0012406	18.4501	0.0012406	19.5818	0.0012406	16.7535	0.0012406	16.152	0.252638	26.2478	0.33618	16.0557	0.252638	15.9792	0.252638	21.6572	0.0012406	18.8289	0.0012406	0.7227	0.6824	0.651	0.6107	0.1968	0.306	0.192	0.192	0.7279	0.6562	6.99918	70.0915	95					100	0.0945743
1201	120116	1996	159	164	263	99	5	4.87622	2.44933	7.31784	21.9194	3.67e-05	18.5984	3.67e-05	20.569	3.67e-05	17.248	3.67e-05	16.0309	0.462419	26.3066	0.487604	15.9211	0.462419	15.8885	0.462419	21.9986	3.67e-05	18.6776	3.67e-05	0.5062	0.4444	0.4844	0.4226	0.0926	0.1979	0.0923	0.0911	0.51	0.4882	6.62603	70.0491	96					99	0.0947397
1201	120116	1997	157	165	263	98	8	5.68081	3.44217	9.65453	23.452	0.0587227	20.4321	0.0587227	21.8242	0.0587227	18.8043	0.0587227	16.7809	0.512653	26.497	0.579649	16.5902	0.512653	16.5509	0.512653	23.6325	0.0587227	20.6126	0.0587227	0.2908	0.2767	0.2562	0.2421	0.1134	0.2317	0.113	0.1065	0.3045	0.2699	8.34805	61.9954	93					99	0.0947324
1201	120116	1998	157	163	255	92	6	3.88396	3.8347	8.30938	23.9309	0.0068018	20.7329	0.0068018	21.8627	0.0068018	18.6647	0.0068018	17.0389	0.405173	26.8338	0.474822	16.9752	0.405173	16.9413	0.405173	24.2858	0.0068018	21.0878	0.0068018	0.6002	0.5513	0.5016	0.4527	0.2704	0.3597	0.2623	0.2618	0.6037	0.5051	6.67149	71.0833	91					93	0.0966583
1201	120116	1999	155	167	264	97	12	4.61658	3.4399	11.2214	23.4433	0.0716941	20.4524	0.0716941	22.0277	0.0716941	19.0368	0.0716941	16.6481	0.553121	28.0733	0.827004	16.3462	0.553121	16.2113	0.553121	23.6844	0.0716941	20.6935	0.0716941	0.3051	0.2796	0.2712	0.2457	0.1343	0.1915	0.1337	0.1337	0.328	0.2941	7.15806	66.501	90					99	0.0966762
1201	120116	2000	157	162	269	107	5	5.7397	2.83306	11.9888	24.3559	0.113144	21.1977	0.113144	22.9961	0.113144	19.8379	0.113144	17.0759	0.749137	27.3625	0.967857	16.853	0.749137	16.8528	0.749137	24.4951	0.113144	21.3369	0.113144	0.4004	0.3709	0.3643	0.3348	0.0734	0.1487	0.072	0.063	0.4068	0.3707	7.25088	65.9941						107	0.0984315
1201	120116	2001	153	170	263	93	17	2.98766	4.2633	6.93528	24.5667	0.0491452	20.6302	0.0351434	22.7704	0.0491452	18.8339	0.0351434	17.4552	0.871096	27.2978	1.06426	17.2823	0.871096	17.2747	0.871096	24.7257	0.0491452	20.7892	0.0351434	0.4294	0.3843	0.4243	0.3792	0.1893	0.2454	0.1887	0.1771	0.4448	0.4397	7.11937	66.001	88					93	0.0974725
1201	120116	2002	154	172	269	97	18	4.40097	4.42971	6.50543	22.5678	0.0442833	19.1113	0.0442833	21.4732	0.0442833	18.0167	0.0442833	18.0149	0.37547	28.6248	0.479913	17.9983	0.37547	17.7619	0.37547	22.6029	0.0442833	19.1464	0.0442833	0.2998	0.2797	0.2863	0.2662	0.1003	0.1765	0.0963	0.0963	0.3013	0.2878	6.85915	64.0771	92					98	0.0994672
1201	120116	2003	159	172	270	98	13	4.62669	4.2771	8.44985	22.5599	0.0038212	19.1017	0.0038212	21.211	0.0038212	17.7527	0.0038212	17.0281	0.446752	25.905	0.585788	17.004	0.446752	16.9238	0.446752	22.6789	0.0038212	19.2206	0.0038212	0.5108	0.3975	0.4802	0.3669	0.1456	0.1907	0.1419	0.1375	0.5344	0.5038	6.3097	67.7749	93					99	0.100421
1201	120116	2004	158	166	262	96	8	3.18403	4.89212	6.80002	22.2	0.0124691	19.091	0.0124691	20.599	0.0124691	17.49	0.0124691	17.6168	0.467596	27.2643	0.513714	17.4184	0.467596	17.346	0.467596	22.4352	0.0124691	19.3262	0.0124691	0.5304	0.5156	0.476	0.4612	0.2027	0.3932	0.2025	0.2025	0.5377	0.4833	6.5276	66.2145	93					96	0.095627
1201	120116	2005	156	179	272	93	23	3.8275	4.70479	10.4759	23.7592	0.0302823	20.8247	0.0302823	21.9452	0.0302823	19.0107	0.0302823	16.6836	0.572181	27.2322	0.651853	16.4469	0.572181	16.4403	0.572181	24.1267	0.0302823	21.1922	0.0302823	0.5315	0.5238	0.4665	0.4588	0.1902	0.3459	0.1872	0.1856	0.5317	0.4667	6.64586	66.1826	93					93	0.0951398
1201	120116	2006	158	165	257	92	7	2.7251	4.89212	6.39378	24.0498	0.0047169	20.8827	0.0047169	21.8474	0.0047169	18.6803	0.0047169	16.4666	0.701137	27.758	0.867291	16.421	0.701137	16.3847	0.701137	24.3847	0.0047169	21.2176	0.0047169	0.412	0.3971	0.3332	0.3183	0.1442	0.1853	0.1416	0.1405	0.4196	0.3408	6.37307	68.5182	85					92	0.0951398
1201	120116	2007	157	178	271	93	21	4.65545	4.15368	9.19227	23.8362	0.0164914	20.1798	0.0123169	22.505	0.0164914	18.8487	0.0123169	17.4006	0.592989	28.685	0.708434	17.3246	0.592989	17.2704	0.592989	23.9981	0.0164914	20.3417	0.0123169	0.4992	0.4224	0.4252	0.3484	0.1868	0.2132	0.1843	0.1829	0.4992	0.4252	6.64267	67.2748	94					92	0.0869253
1201	120116	2008	160	169	266	97	9	2.55999	4.89212	5.74168	22.7345	0.0002035	19.6062	0.0002035	20.9635	0.0002035	17.8353	0.0002035	16.9343	0.282113	27.1683	0.458704	16.7874	0.282113	16.7423	0.282113	23.0195	0.0002035	19.8913	0.0002035	0.5628	0.5111	0.5167	0.465	0.2167	0.3417	0.2105	0.2105	0.5628	0.5167	6.21429	69.5759	100					96	0.0835824
1201	120116	2009	157	160	263	103	3	2.61195	2.74471	6.07844	23.8261	0.0325637	20.0306	0.0310869	22.0129	0.0325637	18.2174	0.0310869	17.522	0.769372	28.2398	0.93583	17.3031	0.769372	17.2468	0.769372	23.8914	0.0325637	20.0958	0.0310869	0.4859	0.4726	0.4712	0.4579	0.2299	0.3534	0.2206	0.2206	0.4914	0.4767	6.98273	62.3923	102					103	0.0804491
1201	120116	2010	166	175	272	97	9	2.59577	2.73026	6.15952	22.779	0.0310067	19.4415	0.0309738	21.3252	0.0310067	17.9877	0.0309738	14.9857	0.358322	24.8764	0.410317	14.9027	0.358322	14.8574	0.358322	23.0183	0.0310067	19.6808	0.0309738	0.4918	0.464	0.4628	0.435	0.1551	0.2332	0.1549	0.1429	0.4918	0.4628	6.49486	66.1074	99					97	0.0775062
1201	120116	2011	161	172	272	100	11	2.57255	2.57083	4.77733	23.0209	0.0059728	19.8169	0.0059728	21.3997	0.0059728	18.1957	0.0059728	16.9019	0.538102	26.8208	0.689509	16.6886	0.538102	16.6771	0.538102	23.3219	0.0059728	20.1179	0.0059728	0.546	0.5195	0.5023	0.4758	0.1553	0.2279	0.1549	0.1549	0.5702	0.5265	6.57475	63.4693	105					99	0.0752204
1201	120116	2012	158	169	271	102	11	2.78522	2.64385	8.26769	23.1905	0.014193	19.5175	0.014193	21.4568	0.014193	17.7838	0.014193	16.6465	0.473067	26.9814	0.523229	16.6074	0.473067	16.5955	0.473067	23.2994	0.014193	19.6264	0.014193	0.6935	0.6607	0.6858	0.653	0.172	0.314	0.1701	0.1695	0.7531	0.7454	7.18182	63.6565	103					102
1201	120116	2013	166	169	275	106	3	2.50817	2.97689	7.63556	23.693	0.031645	20.3417	0.0311785	22.1158	0.031645	18.7645	0.0311785	15.4908	0.40249	25.5493	0.46123	15.4893	0.40249	15.4893	0.40249	23.9823	0.031645	20.6309	0.0311785	0.3786	0.3586	0.3686	0.3486	0.1265	0.3169	0.1152	0.1121	0.3807	0.3707	6.95279	68.4675	108					107
1201	120117	2001	168	169	271	102	1	6.05454	3.31917	6.93528	23.8334	0.0424418	20.0298	0.0324765	22.1921	0.0424418	18.3885	0.0324765	17.0854	0.820305	26.4971	1.00669	16.9315	0.820305	16.9237	0.820305	23.9821	0.0424418	20.1786	0.0324765	0.4442	0.3886	0.4355	0.3799	0.1845	0.2569	0.1831	0.1725	0.4589	0.4502	7.29275	66.5163	102					102	0.139403
1201	120117	2003	167	167	276	109	1	6.05454	3.42926	8.44985	21.9732	0.0014861	18.5425	0.0014861	20.7422	0.0014861	17.3115	0.0014861	16.8206	0.427982	25.3211	0.568152	16.8005	0.427982	16.7207	0.427982	22.0799	0.0014861	18.6492	0.0014861	0.4869	0.385	0.4588	0.3569	0.1483	0.2025	0.144	0.136	0.5134	0.4853	6.41688	68.142	109					109	0.138595
1201	120117	2004	164	169	279	110	5	6.05454	4.34424	8.01502	21.4577	0.0136679	18.4708	0.0136679	19.9803	0.0136679	16.9933	0.0136679	17.2564	0.451821	26.4905	0.49576	17.0572	0.451821	16.9716	0.451821	21.6872	0.0136679	18.7003	0.0136679	0.5689	0.5559	0.4979	0.4849	0.2206	0.4175	0.2203	0.2202	0.5773	0.5063	6.58506	66.5926	110					110	0.1274
1201	120117	2005	169	170	276	106	1	6.05454	3.75659	10.4759	22.8471	0.0256074	20.0724	0.0256074	21.1906	0.0256074	18.4159	0.0256074	16.2312	0.508381	26.2846	0.59494	16.0021	0.508381	15.9972	0.508381	23.1763	0.0256074	20.4016	0.0256074	0.5965	0.5907	0.4924	0.4866	0.2426	0.3797	0.2411	0.24	0.597	0.4929	6.77104	66.1466	106					106	0.116205
1201	120117	2006	168	172	274	102	4	5.5608	4.11573	10.1594	23.3	0.0039155	20.1734	0.0039155	21.3025	0.0039155	18.1759	0.0039155	16.1918	0.62107	26.9663	0.778262	16.1626	0.62107	16.1158	0.62107	23.5947	0.0039155	20.4681	0.0039155	0.435	0.4094	0.3782	0.3526	0.1416	0.1724	0.1382	0.138	0.4417	0.3849	6.24951	67.8209	102					102	0.133792
1201	120117	2007	164	167	273	106	3	6.05454	3.48966	14.436	23.1178	0.0122226	19.653	0.0120602	21.8918	0.0122226	18.4269	0.0120602	16.9568	0.581539	27.6495	0.713883	16.894	0.581539	16.8459	0.581539	23.2561	0.0122226	19.7913	0.0120602	0.4944	0.4105	0.4219	0.338	0.1609	0.2018	0.1592	0.1583	0.4944	0.4219	6.65812	67.1158	106					106	0.135698
1201	120117	2008	169	171	272	101	2	2.55999	4.52872	5.74168	21.6993	0.0008134	18.7667	0.0008134	20.1776	0.0008134	17.245	0.0008134	16.3603	0.26798	26.1158	0.464672	16.2312	0.26798	16.1848	0.26798	21.9222	0.0008134	18.9896	0.0008134	0.574	0.537	0.5429	0.5059	0.2047	0.3399	0.1987	0.1986	0.5741	0.543	6.17841	70.1137	101					101	0.155799
1201	120117	2009	164	165	273	108	1	2.61195	2.94574	6.07844	22.5846	0.0217075	19.0341	0.0217075	21.015	0.0217075	17.4645	0.0217075	16.7792	0.660955	26.6574	0.802996	16.5978	0.660955	16.5486	0.660955	22.6377	0.0217075	19.0872	0.0217075	0.4386	0.4237	0.4226	0.4077	0.2014	0.3067	0.1945	0.1945	0.4434	0.4274	6.94269	63.7021	108					108	0.175897
1201	120117	2010	171	172	284	112	1	2.59577	3.02117	6.60182	21.7972	0.0264202	18.6164	0.0263902	20.5577	0.0264202	17.3769	0.0263902	14.4925	0.369134	23.7381	0.417509	14.4244	0.369134	14.3844	0.369134	21.9965	0.0264202	18.8157	0.0263902	0.4669	0.4383	0.4328	0.4042	0.1271	0.1958	0.1268	0.1211	0.4669	0.4328	6.52777	67.1377	112					112	0.155641
1201	120117	2011	169	171	283	112	2	2.57255	2.63314	6.75927	21.6905	0.0012972	18.7012	0.0012972	20.3258	0.0012972	17.3365	0.0012972	16.0429	0.469565	25.1647	0.605382	15.8623	0.469565	15.8525	0.469565	21.9514	0.0012972	18.9621	0.0012972	0.577	0.5512	0.5525	0.5267	0.1356	0.224	0.1351	0.1351	0.6011	0.5766	6.79885	65.5069	112					112	0.135384
1201	120118	1992	158	164	262	98	6	1.69017	1.99789	6.26506	21.4688	0.0252844	18.378	0.0172683	20.406	0.0252844	17.3152	0.0172683	16.2842	0.49898	26.5259	0.580997	16.1774	0.49898	16.1035	0.49898	21.5757	0.0252844	18.4849	0.0172683	0.3694	0.307	0.3543	0.2919	0.096	0.2114	0.0903	0.0879	0.3816	0.3665	7.79066	66.832	98	98	98	98	98	98
1201	120118	1993	159	163	271	108	4	1.14172	1.68512	2.54295	21.9952	0.0018359	18.7903	0.0007319	20.531	0.0018359	17.326	0.0007319	16.4426	0.640196	25.5095	0.739148	16.3467	0.640196	16.2999	0.640196	22.1745	0.0018359	18.9695	0.0007319	0.4226	0.4168	0.4208	0.415	0.0878	0.1819	0.0876	0.0844	0.4743	0.4725	7.82433	68.0359	110	110	110	110	110	110
1201	120118	1994	161	167	267	100	6	1.50829	1.44475	1.0317	23.7078	0.0183399	20.4799	0.0183061	22.2781	0.0183399	19.0502	0.0183061	16.9677	0.776508	26.7006	0.930242	16.8638	0.776508	16.7971	0.776508	24.0172	0.0183399	20.7893	0.0183061	0.6366	0.6265	0.6014	0.5913	0.091	0.1791	0.091	0.0904	0.6542	0.619	7.59193	66.172	106	106	106	106	106	106
1201	120118	1995	160	163	267	104	3	1.53374	1.8989	1.0317	21.4503	0.0018912	18.5376	0.0018912	19.7603	0.0018912	16.8477	0.0018912	16.5197	0.334044	26.3942	0.427098	16.4304	0.334044	16.3352	0.334044	21.8492	0.0018912	18.9365	0.0018912	0.7264	0.6839	0.6649	0.6224	0.2028	0.3039	0.1987	0.1987	0.7303	0.6688	6.88345	71.1967	104	104	104	104	104	104	0.156822
1201	120118	1996	160	166	271	105	6	2.47904	2.39831	7.31784	21.8701	0.0024209	18.5612	0.0024209	20.538	0.0024209	17.2291	0.0024209	16.1808	0.54662	26.3867	0.578339	16.0503	0.54662	16.0072	0.54662	21.9544	0.0024209	18.6454	0.0024209	0.4903	0.4436	0.472	0.4253	0.1097	0.2123	0.1097	0.1081	0.4939	0.4756	6.51642	71.1613	101	101	101	101	101	101	0.158153
1201	120118	1997	161	175	275	100	14	3.46251	2.61902	9.65453	23.2754	0.0868302	20.2115	0.0868302	21.6752	0.0868302	18.6113	0.0868302	16.8706	0.5612	26.483	0.629751	16.6509	0.5612	16.6038	0.5612	23.4614	0.0868302	20.3975	0.0868302	0.3044	0.2901	0.2777	0.2634	0.112	0.2043	0.1114	0.1041	0.3203	0.2936	8.28853	62.5192	103	103	103	103	103	103	0.159654
1201	120118	1998	158	170	266	96	12	3.18713	2.93465	8.30938	24.0214	0.0216846	20.8124	0.0216846	22.0383	0.0216846	18.8293	0.0216846	17.3265	0.526274	26.9156	0.611316	17.2529	0.526274	17.2114	0.526274	24.3949	0.0216846	21.1859	0.0216846	0.476	0.4396	0.3894	0.353	0.2475	0.3609	0.2387	0.2382	0.4796	0.393	6.68064	71.1989	94	94	94	94	94	94	0.161202
1201	120118	1999	159	170	271	101	11	2.34049	2.27997	10.0546	23.536	0.0828473	20.4599	0.0828473	22.1142	0.0828473	19.0381	0.0828473	17.0222	0.674181	28.2468	0.9857	16.7163	0.674181	16.5641	0.674181	23.7832	0.0828473	20.707	0.0828473	0.3206	0.2912	0.2762	0.2468	0.1386	0.1843	0.1385	0.1385	0.3434	0.299	6.99502	67.7566	105	105	105	105	105	105	0.162807
1201	120118	2000	158	169	270	101	11	3.62566	2.45944	11.9888	24.4201	0.126575	21.1469	0.125664	23.0596	0.126575	19.7863	0.125664	17.4039	0.836927	27.6089	1.08238	17.1632	0.836927	17.1618	0.836927	24.5668	0.126575	21.2935	0.125664	0.4219	0.3984	0.3776	0.3541	0.079	0.1549	0.078	0.0701	0.4279	0.3836	7.06738	66.8465	107	107	107	107	107	107	0.162986
1201	120118	2001	156	169	266	97	13	3.15386	2.89666	6.93528	24.7889	0.0551073	20.7663	0.0386278	22.9434	0.0551073	18.9209	0.0386278	17.8729	0.952056	27.6189	1.16637	17.6853	0.952056	17.6761	0.952056	24.9707	0.0551073	20.9482	0.0386278	0.4288	0.3865	0.4219	0.3796	0.1945	0.2405	0.1942	0.182	0.4449	0.438	6.64616	67.2285	97	97	97	97	97	97	0.162498
1201	120118	2002	155	164	267	103	9	3.93675	2.76261	6.50543	22.7331	0.0525038	19.1985	0.0525038	21.6266	0.0525038	18.092	0.0525038	18.4243	0.509447	29.0832	0.633857	18.4018	0.509447	18.1306	0.509447	22.7761	0.0525038	19.2415	0.0525038	0.3397	0.3192	0.3317	0.3112	0.1131	0.1815	0.1098	0.1098	0.3405	0.3325	6.54561	65.58	103	103	103	103	103	103	0.156884
1201	120118	2003	157	166	268	102	9	4.68108	3.23054	6.52729	22.7814	0.0076596	19.2175	0.0076596	21.4063	0.0076596	17.8423	0.0076596	17.3222	0.531343	26.159	0.681048	17.2872	0.531343	17.207	0.531343	22.8988	0.0076596	19.3349	0.0076596	0.5641	0.4229	0.5164	0.3752	0.1802	0.2315	0.1755	0.1733	0.5869	0.5392	6.03066	69.525	104	104	104	104	104	104	0.150267
1201	120118	2004	156	164	265	101	8	4.79208	4.02501	5.78939	22.3655	0.0164662	19.1896	0.0164662	20.7589	0.0164662	17.583	0.0164662	17.9307	0.566248	27.5669	0.628519	17.7268	0.566248	17.6316	0.566248	22.6188	0.0164662	19.4429	0.0164662	0.4683	0.4554	0.4217	0.4088	0.1816	0.3904	0.1814	0.1814	0.4834	0.4368	6.39067	65.1924	99	99	99	99	99	99	0.16072
1201	120118	2005	156	162	265	103	6	4.03164	3.63837	8.62997	23.885	0.0640832	20.8496	0.0640832	22.0958	0.0640832	19.0604	0.0640832	16.9089	0.777487	27.3634	0.879998	16.6741	0.777487	16.6606	0.777487	24.2518	0.0640832	21.2165	0.0640832	0.5539	0.5496	0.511	0.5067	0.1993	0.3348	0.1971	0.1956	0.5542	0.5113	6.62581	64.5389						103	0.157581
1201	120118	2006	159	166	262	96	7	3.35266	2.98822	6.69316	24.2009	0.0116567	20.9408	0.0116567	21.9895	0.0116567	18.7294	0.0116567	16.8254	0.808052	27.9086	0.970787	16.7707	0.808052	16.7252	0.808052	24.5545	0.0116567	21.2944	0.0116567	0.4345	0.4265	0.3639	0.3559	0.1338	0.1685	0.1327	0.1318	0.4419	0.3713	6.3659	66.7968	98	98	98	98	98	98	0.157581
1201	120118	2007	157	176	268	92	19	5.77348	3.39018	10.3916	24.2205	0.0274699	20.4595	0.02046	22.8795	0.0274699	19.1185	0.02046	17.7166	0.740979	28.9356	0.884664	17.6342	0.740979	17.5787	0.740979	24.3922	0.0274699	20.6312	0.02046	0.3995	0.3243	0.3344	0.2592	0.1771	0.1941	0.1755	0.1735	0.3995	0.3344	6.40491	66.2954	91	91	91	91	91	91	0.156502
1201	120118	2008	160	172	266	94	12	2.55999	4.02306	5.74168	23.3809	0.0066048	20.0276	0.0058726	21.5711	0.0066048	18.2177	0.0058726	17.5217	0.428542	27.7175	0.639176	17.3569	0.428542	17.303	0.428542	23.6863	0.0066048	20.3329	0.0058726	0.5161	0.4666	0.4844	0.4349	0.214	0.3333	0.2093	0.2093	0.5161	0.4844	6.36743	68.2754	94	94	94	94	94	94	0.15001
1201	120118	2009	156	160	262	102	4	2.61195	3.41404	6.07844	24.18	0.046438	20.2954	0.0435081	22.3356	0.046438	18.451	0.0435081	17.9104	0.875923	28.6948	1.06863	17.6829	0.875923	17.6053	0.875923	24.2453	0.046438	20.3608	0.0435081	0.4901	0.4781	0.4776	0.4656	0.2405	0.3594	0.2344	0.2344	0.4963	0.4838	7.08513	62.6529	104	104	104	104	104	104	0.149518
1201	120118	2010	164	176	271	95	12	2.59577	3.55963	6.60182	23.3646	0.0490015	19.8609	0.0481526	21.879	0.0490015	18.3754	0.0481526	15.3781	0.48738	25.2855	0.550258	15.2976	0.48738	15.2436	0.48738	23.6224	0.0490015	20.1188	0.0481526	0.4063	0.3766	0.3793	0.3496	0.1203	0.1934	0.1203	0.1132	0.4063	0.3793	6.41436	65.4319	94	94	94	94	94	94	0.137533
1201	120118	2011	160	172	268	96	12	2.57255	3.41703	6.75927	23.312	0.0141827	20.042	0.0141827	21.6829	0.0141827	18.4129	0.0141827	17.2316	0.654564	27.2589	0.810495	17.0073	0.654564	16.9959	0.654564	23.6206	0.0141827	20.3506	0.0141827	0.4695	0.448	0.4221	0.4006	0.1401	0.2142	0.139	0.139	0.4899	0.4425	6.55961	62.132	95	95	95	95	95	95	0.126147
1201	120118	2012	158	163	268	105	5	2.78522	3.37611	10.5695	23.6839	0.0199553	19.7966	0.0197806	21.9346	0.0199553	18.0472	0.0197806	17.1337	0.633276	27.4971	0.684156	17.0844	0.633276	17.07	0.633276	23.7981	0.0199553	19.9108	0.0197806	0.6461	0.6207	0.6391	0.6137	0.1506	0.2604	0.1496	0.1495	0.7026	0.6956	6.57181	64.9593	102	102	102	102	102	102	0.114623
1201	120118	2013	164	168	272	104	4	2.50817	3.56768	7.63556	23.9867	0.0313479	20.4997	0.0304111	22.3965	0.0313479	18.9094	0.0304111	15.931	0.514278	26.0189	0.579655	15.9284	0.514278	15.9282	0.514278	24.2737	0.0313479	20.7867	0.0304111	0.3852	0.3623	0.3791	0.3562	0.1313	0.2936	0.1199	0.1159	0.3885	0.3824	6.48568	66.869	105	105	105	105	105	105	0.12462
1201	120119	1998	165	173	268	95	8	2.82057	2.32124	8.30938	21.9118	0.0044583	18.9251	0.0044583	20.1998	0.0044583	17.213	0.0044583	16.5699	0.357966	25.1978	0.407667	16.5332	0.357966	16.5038	0.357966	22.1046	0.0044583	19.1178	0.0044583	0.8356	0.757	0.7559	0.6773	0.3095	0.3721	0.2988	0.2985	0.8386	0.7589	6.46034	72.8423	95	95	95			95	0.07777
1201	120119	1999	166	168	266	98	2	2.34654	2.14727	9.19251	21.9426	0.0778047	19.0297	0.0778047	20.8602	0.0778047	17.9474	0.0778047	15.7769	0.543149	25.7908	0.727263	15.5405	0.543149	15.4231	0.543149	22.1363	0.0778047	19.2234	0.0778047	0.2957	0.2769	0.2752	0.2564	0.1495	0.2455	0.149	0.1488	0.323	0.3025	7.16514	66.2658	98	98	98			98	0.07809
1201	120119	2000	165	167	275	108	2	3.57741	2.1939	11.9888	23.0565	0.15036	19.9644	0.15036	21.9877	0.15036	18.8957	0.15036	16.0516	0.827983	25.1373	1.02034	15.9453	0.827983	15.9453	0.827983	23.1545	0.15036	20.0625	0.15036	0.5097	0.4659	0.4311	0.3873	0.1588	0.2663	0.1585	0.1438	0.5122	0.4336	7.24727	66.0753	108	108	108			108	0.0779167
1201	120119	2001	163	171	269	98	8	3.40579	2.79223	6.93528	22.5821	0.0463874	18.9105	0.0348612	21.2022	0.0463874	17.5306	0.0348612	16.5264	0.855663	25.2157	1.01452	16.4381	0.855663	16.437	0.855663	22.7057	0.0463874	19.0341	0.0348612	0.5425	0.4916	0.5257	0.4748	0.206	0.2738	0.2037	0.191	0.557	0.5402	7.19282	67.6454	98	98	98			98	0.0870791
1201	120119	2002	167	170	274	104	3	3.42968	3.16264	6.50543	21.4106	0.045507	18.0417	0.0451409	20.5816	0.045507	17.2127	0.0451409	16.8657	0.489605	26.2001	0.597104	16.8606	0.489605	16.6929	0.489605	21.433	0.045507	18.0641	0.0451409	0.298	0.2719	0.2732	0.2471	0.1354	0.2302	0.1335	0.1335	0.2985	0.2737	7.05087	64.9149	104	104	104	99	99	103	0.0962416
1201	120119	2003	162	163	273	110	1	4.1887	3.57094	8.44985	21.3285	0.0062657	17.9269	0.0062657	20.2607	0.0062657	16.859	0.0062657	16.3648	0.522566	24.2309	0.672498	16.3362	0.522566	16.2613	0.522566	21.413	0.0062657	18.0114	0.0062657	0.5124	0.4341	0.4724	0.3941	0.1727	0.2221	0.1693	0.1642	0.5416	0.5016	6.25248	68.7936	110	110	110			110	0.0773643
1201	120119	2004	166	168	276	108	2	3.69596	3.97311	7.76076	20.6069	0.0195789	17.73	0.0195789	19.3201	0.0195789	16.4432	0.0195789	16.6173	0.498099	25.0989	0.541766	16.4633	0.498099	16.4012	0.498099	20.77	0.0195789	17.8931	0.0195789	0.5478	0.529	0.4994	0.4806	0.201	0.4222	0.2003	0.2003	0.5561	0.5077	6.75217	67.898	108	108	108	106	106	108	0.0726174
1201	120119	2005	169	170	275	105	1	4.51116	3.60809	10.4759	21.696	0.0154324	19.0019	0.0154324	20.2306	0.0154324	17.5365	0.0154324	15.6594	0.434933	24.8485	0.532429	15.492	0.434933	15.4894	0.434933	21.9693	0.0154324	19.2752	0.0154324	0.5776	0.5735	0.4528	0.4487	0.314	0.4237	0.311	0.31	0.5779	0.4531	6.67792	66.1125	105	105	105	104	104	104	0.0678705
1201	120119	2006	168	169	272	103	1	2.82881	3.99448	9.18103	22.5568	0.008019	19.3336	0.008019	20.7812	0.008019	17.5579	0.008019	15.9235	0.638143	25.8916	0.784222	15.9131	0.638143	15.8781	0.638143	22.8097	0.008019	19.5864	0.008019	0.4678	0.4476	0.4326	0.4124	0.112	0.1348	0.1081	0.1068	0.4723	0.4371	5.96937	68.0547	103	103	103	102	102	103	0.0769074
1201	120119	2007	166	168	269	101	2	4.49683	3.40935	13.3177	22.6826	0.0203437	19.3353	0.0201883	21.5112	0.0203437	18.1638	0.0201883	16.5738	0.672156	26.6467	0.811142	16.5426	0.672156	16.4981	0.672156	22.7858	0.0203437	19.4385	0.0201883	0.5223	0.4643	0.4598	0.4018	0.1579	0.206	0.1572	0.1572	0.5235	0.461	6.60089	66.4029	101	101	101	101	101	101	0.0774269
1201	120119	2008	167	170	273	103	3	2.42782	3.46483	5.74168	21.6866	0.002252	18.7395	0.002252	20.2403	0.002252	17.2932	0.002252	16.4151	0.352937	25.6865	0.566679	16.3276	0.352937	16.2975	0.352937	21.8731	0.002252	18.926	0.002252	0.7857	0.7369	0.733	0.6842	0.253	0.3614	0.2441	0.2441	0.7859	0.7332	5.99404	69.7247	103	103	103	100	100	103	0.0772132
1201	120119	2009	165	167	271	104	2	2.61195	3.01585	6.07844	22.5338	0.0286407	18.9643	0.0286407	21.02	0.0286407	17.4505	0.0286407	16.6934	0.686255	26.2892	0.807951	16.5393	0.686255	16.4912	0.686255	22.588	0.0286407	19.0185	0.0286407	0.4568	0.4471	0.4319	0.4222	0.2563	0.4115	0.2509	0.2509	0.4667	0.4418	6.93452	64.1079	104	104	104	101	101	103	0.0772364
1201	120119	2010	173	174	273	99	1	1.68131	3.33804	5.08104	22.3585	0.0485399	19.067	0.0483	21.1857	0.0485399	17.8943	0.0483	14.7915	0.524334	23.9267	0.588568	14.7429	0.524334	14.7118	0.524334	22.5297	0.0485399	19.2383	0.0483	0.4403	0.391	0.3984	0.3491	0.1303	0.2112	0.1301	0.1234	0.4411	0.3992	6.57438	67.9245	99	99	99	98	98	99	0.0772567
1201	120119	2011	169	171	270	99	2	1.66718	3.15136	5.15766	21.9929	0.004651	18.9149	0.004651	20.6877	0.004651	17.6097	0.004651	16.3157	0.548989	25.2145	0.720163	16.1473	0.548989	16.1364	0.548989	22.256	0.004651	19.178	0.004651	0.5183	0.4949	0.489	0.4656	0.1617	0.2827	0.1617	0.1617	0.5418	0.5125	6.97396	66.9984	99	99	99	98	98	98	0.0765792
1201	120119	2012	168	170	269	99	2	2.78522	3.34362	10.5695	22.1987	0.0037534	18.652	0.0037534	20.7511	0.0037534	17.2043	0.0037534	16.2375	0.467222	25.7269	0.532898	16.2111	0.467222	16.2078	0.467222	22.2812	0.0037534	18.7345	0.0037534	0.9177	0.884	0.8839	0.8502	0.3049	0.4027	0.2991	0.2985	1.0049	0.9711	6.92873	66.8547	99	99	99	100	100	99	0.0772972
1201	120119	2013	171	174	272	98	3	2.50817	3.31312	7.63556	22.6299	0.0263863	19.1508	0.0263017	21.3474	0.0263863	17.8683	0.0263017	15.2089	0.456912	24.4406	0.510183	15.2089	0.456912	15.2089	0.456912	22.8341	0.0263863	19.355	0.0263017	0.6754	0.6408	0.6699	0.6353	0.1508	0.3598	0.1418	0.1391	0.6754	0.6699	6.48363	70.1972	98	98	98	97	97	98	0.0733798
1301	130102	2002	159	162	261	99	3	2.5992	2.03986	7.01792	23.8952	0.164042	20.2895	0.152705	22.5385	0.164042	18.9328	0.152705	19.9649	0.901546	31.0751	1.06219	19.8667	0.901546	19.3338	0.901546	24.0305	0.164042	20.4248	0.152705	0.3716	0.341	0.3344	0.3038	0.1697	0.2132	0.1682	0.1677	0.3716	0.3344	7.11172	64.75	99	99	99	99		99	0.0417069
1301	130102	2003	159	162	263	101	3	2.42758	2.94589	7.55258	23.4075	0.0449906	19.7675	0.0449906	21.851	0.0449906	18.211	0.0449906	17.9098	0.805202	27.2954	0.977871	17.8787	0.805202	17.7255	0.805202	23.5635	0.0449906	19.9235	0.0449906	0.482	0.3865	0.397	0.3015	0.2054	0.3017	0.1853	0.1831	0.5289	0.4439	5.24844	69.3448	101	101	101	101		101	0.0445436
1301	130102	2004	159	163	263	100	4	2.72267	3.07165	7.95593	23.1067	0.0357739	19.5478	0.0341675	21.3862	0.0357739	17.8273	0.0341675	19.6313	0.769384	29.6161	0.859686	19.241	0.769384	19.0377	0.769384	23.4747	0.0357739	19.9158	0.0341675	0.4358	0.4327	0.4098	0.4067	0.2078	0.3964	0.2078	0.2058	0.4386	0.4126	6.88755	62.2059	100	100	100	100		100	0.0515042
1301	130102	2005	163	163	265	102	1	2.72733	3.24323	9.23224	25.0548	0.221747	21.6969	0.221747	23.1336	0.221747	19.7757	0.221747	18.3669	1.23907	29.2702	1.35045	18.0049	1.23907	17.9737	1.23907	25.6433	0.221747	22.2854	0.221747	0.4104	0.4069	0.3663	0.3628	0.1312	0.187	0.1135	0.112	0.4109	0.3668	6.33794	59.4317	102	102	102	102		102	0.05479
1301	130102	2006	163	166	267	101	3	2.59136	3.12659	9.31928	25.2778	0.0679376	21.773	0.0672046	22.7781	0.0679376	19.2733	0.0672046	18.6126	1.05375	30.284	1.21708	18.4252	1.05375	18.3514	1.05375	25.7916	0.0679376	22.2868	0.0672046	0.3564	0.3547	0.3032	0.3015	0.1226	0.2	0.122	0.1189	0.3726	0.3194	6.56247	60.8766	101	101	98	98		100	0.0499562
1301	130102	2007	161	163	267	104	2	2.93153	2.74913	9.70707	25.1437	0.0751332	20.9418	0.0614399	23.6359	0.0751332	19.4341	0.0614399	19.5346	1.13083	31.4334	1.33385	19.3407	1.13083	19.163	1.13083	25.3857	0.0751332	21.1839	0.0614399	0.3989	0.3457	0.3451	0.2919	0.1933	0.2239	0.1884	0.1884	0.3989	0.3451	6.20635	63.242	104	104	103	103		103	0.0504948
1301	130102	2008	168	168	268	100	1	2.78585	3.47716	11.2767	24.1995	0.0236576	20.4763	0.0225671	22.1751	0.0236576	18.4519	0.0225671	18.9709	0.683452	29.549	0.894561	18.752	0.683452	18.6595	0.683452	24.6327	0.0236576	20.9095	0.0225671	0.5925	0.5744	0.5544	0.5363	0.2194	0.3396	0.2163	0.2106	0.5926	0.5545	6.38639	65.9531	100	100	100	100		100	0.0584037
1301	130102	2009	160	161	266	105	1	2.86554	3.43316	10.4327	25.1378	0.185076	21.2915	0.18394	22.9724	0.185076	19.1261	0.18394	19.5263	1.27011	30.7759	1.46734	19.0737	1.27011	18.8606	1.27011	25.2391	0.185076	21.3928	0.18394	0.5408	0.5296	0.4994	0.4882	0.1282	0.2477	0.1282	0.1282	0.6124	0.571	6.67027	61.2903	105	105	106	106		105	0.0558086
1301	130102	2010	169	169	273	104	1	2.74899	3.01397	11.1787	24.9039	0.166739	20.9824	0.16475	23.2248	0.166739	19.3032	0.16475	16.9941	0.976017	27.3193	1.06449	16.8319	0.976017	16.6927	0.976017	25.286	0.166739	21.3645	0.16475	0.3806	0.3709	0.3571	0.3474	0.0867	0.2766	0.0867	0.0854	0.3806	0.3571	6.98492	63.2605	104	104	104	104		104	0.0532307
1301	130102	2011	167	169	271	102	2	2.82235	2.93353	11.5071	23.8163	0.0493309	20.4369	0.0488052	22.1236	0.0493309	18.7442	0.0488052	18.5007	0.954696	29.0996	1.08764	18.0074	0.954696	17.9747	0.954696	24.122	0.0493309	20.7425	0.0488052	0.5523	0.5367	0.5144	0.4988	0.1173	0.2197	0.1159	0.1159	0.5849	0.547	6.21318	63.7876	102	102	104	104		102	0.0530554
1301	130102	2012	164	165	272	107	1	2.87967	2.88145	12.0468	24.7232	0.0799919	20.6005	0.0756637	22.8275	0.0799919	18.7048	0.0756637	18.616	0.970867	28.9262	1.02527	18.4807	0.970867	18.4527	0.970867	24.8447	0.0799919	20.722	0.0756637	0.5099	0.504	0.4951	0.4892	0.1758	0.3158	0.1736	0.1728	0.5401	0.5253	6.94507	62.3033	107	107	108	108		107
1301	130102	2013	167	168	272	104	1	3.08559	2.95758	14.9039	24.2868	0.0656823	20.5751	0.0613678	22.6238	0.0656823	18.9121	0.0613678	17.0502	0.668275	27.3623	0.711317	17.0324	0.668275	17.0295	0.668275	24.6192	0.0656823	20.9076	0.0613678	0.4797	0.4722	0.4602	0.4527	0.1589	0.2965	0.1497	0.1425	0.4838	0.4643	5.05508	67.0204	104	104	104	104		104
1301	130108	1995	159	162	262	100	3	2.06571	1.89372	2.55653	22.8918	0.0167478	19.5376	0.0167478	21.0089	0.0167478	17.6547	0.0167478	18.3751	0.699874	29.1402	0.915061	18.2776	0.699874	17.9891	0.699874	23.5699	0.0167478	20.2156	0.0167478	0.6557	0.6432	0.6327	0.6202	0.1666	0.2405	0.1541	0.1541	0.6606	0.6376	5.46757	68.564	100	100	100			100	0.0633564
1301	130108	1996	161	162	269	107	1	2.3542	2.31971	3.43349	23.1323	0.059373	19.5363	0.059373	21.5686	0.059373	17.9726	0.059373	17.8933	0.787667	29.0565	0.827758	17.5713	0.787667	17.4041	0.787667	23.2743	0.059373	19.6783	0.059373	0.941	0.9101	0.9299	0.899	0.1077	0.2273	0.1075	0.1053	0.9433	0.9322	6.17954	71.1618	107	107	107			107	0.056388
1301	130108	1997	158	163	261	98	5	1.92209	1.89875	5.42377	25.4109	0.21695	21.8412	0.215685	23.2796	0.21695	19.7098	0.215685	18.9142	1.03491	29.2912	1.14466	18.3768	1.03491	18.2117	1.03491	25.589	0.21695	22.0193	0.215685	0.2255	0.2197	0.2051	0.1993	0.1269	0.1818	0.1268	0.1256	0.2379	0.2175	8.19884	57.2676	98	98	98			98	0.0464276
1301	130108	2000	158	158	259	101	1	2.15596	1.79524	6.15324	24.9093	0.119264	21.2144	0.11916	23.5842	0.119264	19.8893	0.11916	19.3005	1.00498	30.2448	1.25474	18.8523	1.00498	18.8424	1.00498	25.0701	0.119264	21.3753	0.11916	0.5178	0.4528	0.4968	0.4318	0.0808	0.1362	0.0808	0.0644	0.5246	0.5036	6.20837	66.4961	101	101	101			101	0.0439751
1301	130108	2001	154	158	259	101	4	2.05989	2.05756	7.05101	25.9599	0.136664	21.6546	0.116987	24.0193	0.136664	19.714	0.116987	19.7207	1.31192	29.4398	1.50629	19.369	1.31192	19.2953	1.31192	26.2632	0.136664	21.9579	0.116987	0.2546	0.24	0.2483	0.2337	0.1074	0.2639	0.1074	0.0892	0.2656	0.2593	6.65185	63.7525	101	101	101			101	0.0459778
1301	130108	2002	159	162	261	99	3	4.05867	1.97812	7.01792	24.0061	0.168265	20.3957	0.157134	22.6212	0.168265	19.0109	0.157134	20.0786	0.905455	31.2816	1.06801	19.9762	0.905455	19.4245	0.905455	24.1463	0.168265	20.5359	0.157134	0.3729	0.3412	0.3359	0.3042	0.1706	0.215	0.1689	0.1685	0.3729	0.3359	7.13197	64.6838	99	99	99			99	0.03739
1301	130108	2003	159	162	263	101	3	4.32029	2.34079	7.55258	23.4668	0.0482475	19.8373	0.0482475	21.8912	0.0482475	18.2617	0.0482475	17.9512	0.809393	27.4125	0.987475	17.916	0.809393	17.7533	0.809393	23.6259	0.0482475	19.9964	0.0482475	0.4849	0.3928	0.395	0.3029	0.2128	0.309	0.1912	0.1889	0.5318	0.4419	5.12643	69.3268	101	101	101			101	0.0288023
1301	130108	2004	159	163	263	100	4	4.64753	2.46383	7.95593	23.2154	0.0394419	19.6287	0.0376455	21.4796	0.0394419	17.8928	0.0376455	19.7778	0.785698	29.808	0.880037	19.3674	0.785698	19.1529	0.785698	23.5941	0.0394419	20.0074	0.0376455	0.4497	0.4468	0.4254	0.4225	0.2036	0.3918	0.2036	0.2016	0.4513	0.427	6.84934	61.8967	100	100	100			100	0.0403293
1301	130108	2005	163	163	265	102	1	4.49118	2.60368	9.23224	25.1674	0.231165	21.8025	0.231165	23.2237	0.231165	19.8588	0.231165	18.4532	1.24732	29.4344	1.35621	18.0776	1.24732	18.0444	1.24732	25.7688	0.231165	22.4039	0.231165	0.4031	0.3991	0.3601	0.3561	0.1321	0.1876	0.1136	0.1121	0.4031	0.3601	6.23215	59.0768	102	102	102			102	0.0439339
1301	130108	2007	161	163	267	104	2	5.09436	2.61817	9.70707	25.258	0.0811675	21.0362	0.0673939	23.7248	0.0811675	19.5031	0.0673939	19.6546	1.14157	31.6253	1.34504	19.4517	1.14157	19.2653	1.14157	25.5055	0.0811675	21.2838	0.0673939	0.4	0.3483	0.3461	0.2944	0.189	0.22	0.1841	0.1841	0.4001	0.3462	6.1522	63.1262	104	104	104			105	0.0519455
1301	130108	2008	168	168	268	100	1	5.02951	2.67797	11.2767	24.2649	0.0268213	20.5337	0.0252944	22.2278	0.0268213	18.4967	0.0252944	19.0499	0.689902	29.7012	0.901574	18.8228	0.689902	18.7287	0.689902	24.7014	0.0268213	20.9702	0.0252944	0.5903	0.5723	0.5567	0.5387	0.2172	0.3392	0.2141	0.2078	0.5904	0.5568	6.36813	65.8542	100	100	100			100	0.0559513
1301	130108	2013	167	168	272	104	1	3.02588	2.66283	14.2234	24.4019	0.0715377	20.661	0.0669301	22.7225	0.0715377	18.9816	0.0669301	17.1636	0.671345	27.5392	0.717211	17.1433	0.671345	17.1399	0.671345	24.7422	0.0715377	21.0013	0.0669301	0.4775	0.4695	0.4562	0.4482	0.1651	0.2956	0.1562	0.1489	0.4813	0.46	4.98387	66.8826	104	104	104			104
1301	130109	1995	159	162	262	100	3	2.31901	1.86723	2.55653	22.5153	0.0136005	19.2483	0.0136005	20.7167	0.0136005	17.4498	0.0136005	17.9039	0.667875	28.379	0.844321	17.8081	0.667875	17.5856	0.667875	23.1148	0.0136005	19.8479	0.0136005	0.6193	0.605	0.587	0.5727	0.1725	0.2571	0.1617	0.1617	0.6232	0.5909	6.14396	69.3325	100	100	100	100		100	0.0814201
1301	130109	1996	161	162	269	107	1	1.75618	2.28681	3.43349	22.8406	0.0484422	19.3061	0.0484422	21.3386	0.0484422	17.8041	0.0484422	17.4595	0.783321	28.2309	0.813854	17.2009	0.783321	17.0701	0.783321	22.9694	0.0484422	19.4349	0.0484422	0.7668	0.7359	0.7566	0.7257	0.095	0.1905	0.0946	0.0926	0.769	0.7588	6.5186	71.1796	107	107	107	107		107	0.0808873
1301	130109	1997	158	163	261	98	5	2.04583	2.00631	5.42377	24.7932	0.201854	21.3994	0.201699	22.8236	0.201854	19.4298	0.201699	18.2374	0.955034	28.3725	1.04161	17.8188	0.955034	17.6896	0.955034	24.9555	0.201854	21.5616	0.201699	0.2011	0.1914	0.1818	0.1721	0.1221	0.1795	0.1218	0.1194	0.2107	0.1914	8.33191	58.7427	98	98	98	98		98	0.0803754
1301	130109	2000	158	158	259	101	1	2.0044	1.9091	6.15324	24.7494	0.12554	21.1129	0.124071	23.448	0.12554	19.8114	0.124071	18.8159	1.02886	29.5104	1.28991	18.4301	1.02886	18.423	1.02886	24.9004	0.12554	21.2639	0.124071	0.404	0.3442	0.386	0.3262	0.0794	0.1307	0.0794	0.0673	0.4108	0.3928	6.71525	67.0623	101	101	101	101		101	0.0788491
1301	130109	2001	154	158	259	101	4	2.17161	2.2097	7.05101	25.3978	0.0907091	21.2052	0.0748054	23.5303	0.0907091	19.3377	0.0748054	19.1754	1.21851	28.7683	1.41994	18.888	1.21851	18.8389	1.21851	25.6588	0.0907091	21.4662	0.0748054	0.2855	0.2682	0.2805	0.2632	0.1399	0.2691	0.1397	0.1208	0.297	0.292	6.90181	64.7261	101	101	101	101		101	0.0794695
1301	130109	2002	159	162	261	99	3	2.50503	1.96569	7.01792	23.6235	0.141684	20.0162	0.132675	22.3181	0.141684	18.7108	0.132675	19.6722	0.87869	30.5763	1.03349	19.5922	0.87869	19.1118	0.87869	23.7496	0.141684	20.1424	0.132675	0.3495	0.3263	0.3174	0.2942	0.1519	0.1945	0.1506	0.1502	0.3495	0.3174	6.99799	65.162	99	99	99	99	99	99	0.0840481
1301	130109	2003	159	162	263	101	3	2.80945	2.54302	7.55258	23.319	0.034341	19.65	0.034341	21.8137	0.034341	18.1447	0.034341	17.8482	0.77704	27.0825	0.938977	17.8175	0.77704	17.7016	0.77704	23.4644	0.034341	19.7954	0.034341	0.4484	0.3534	0.3803	0.2853	0.1753	0.261	0.1595	0.1578	0.4918	0.4237	5.85562	69.6349	101	101	101	101	101	101	0.0842513
1301	130109	2004	159	163	263	100	4	2.89445	2.47269	7.95593	22.7497	0.0258339	19.2926	0.0254527	21.0962	0.0258339	17.6391	0.0254527	19.2754	0.716689	29.1503	0.797337	18.9445	0.716689	18.7691	0.716689	23.0809	0.0258339	19.6238	0.0254527	0.4324	0.4285	0.397	0.3931	0.2139	0.4056	0.2137	0.2119	0.4364	0.401	7.05966	63.9611	100	100	100	100	100	100	0.083956
1301	130109	2005	163	163	265	102	1	2.55879	2.63685	9.23224	24.7144	0.182442	21.37	0.182334	22.8911	0.182442	19.5467	0.182334	18.1163	1.19463	28.7584	1.30599	17.8046	1.19463	17.7805	1.19463	25.2477	0.182442	21.9032	0.182334	0.469	0.4634	0.4201	0.4145	0.1305	0.2012	0.1169	0.1158	0.4699	0.421	6.86486	61.4759	102	102	102	102	102	102	0.0831357
1301	130109	2006	163	166	267	101	3	2.78655	2.6217	9.31928	24.9422	0.0552375	21.4964	0.0549717	22.5453	0.0552375	19.0995	0.0549717	18.2467	1.03243	29.5914	1.18277	18.0932	1.03243	18.0259	1.03243	25.4233	0.0552375	21.9775	0.0549717	0.3466	0.3437	0.2993	0.2964	0.1259	0.1948	0.1255	0.1234	0.3607	0.3134	6.50926	63.5949	101	101	101	101	98	98	0.0828521
1301	130109	2007	161	163	267	104	2	2.88075	2.63987	9.70707	24.7395	0.0528402	20.6366	0.043169	23.3037	0.0528402	19.2008	0.043169	19.1405	1.05323	30.7797	1.2486	18.992	1.05323	18.8469	1.05323	24.9571	0.0528402	20.8543	0.043169	0.4328	0.3717	0.3798	0.3187	0.1987	0.2261	0.194	0.194	0.4329	0.3799	6.45741	64.1607	104	104	104	104	103	103	0.0814851
1301	130109	2008	168	168	268	100	1	2.87546	2.8673	11.2767	23.87	0.0148498	20.2037	0.0140816	21.9227	0.0148498	18.2564	0.0140816	18.673	0.640112	29.0148	0.831839	18.4797	0.640112	18.3956	0.640112	24.2845	0.0148498	20.6182	0.0140816	0.5553	0.536	0.5114	0.4921	0.2323	0.3632	0.2296	0.2261	0.5553	0.5114	6.44902	66.6824	100	100	100	100	100	100	0.0803415
1301	130109	2009	160	161	266	105	1	2.97438	2.80366	10.4327	24.6777	0.143074	20.8723	0.142466	22.6089	0.143074	18.8035	0.142466	19.1485	1.20009	30.201	1.38852	18.7582	1.20009	18.5764	1.20009	24.7638	0.143074	20.9584	0.142466	0.499	0.4879	0.4643	0.4532	0.1386	0.2436	0.1386	0.1386	0.5472	0.5125	7.00149	61.4372	105	105	105	105	106	106	0.0756626
1301	130109	2010	169	169	273	104	1	2.86133	2.70124	11.1787	24.4394	0.13334	20.6206	0.133155	22.8392	0.13334	19.0204	0.133155	16.5911	0.863411	26.6962	0.936528	16.465	0.863411	16.3495	0.863411	24.7949	0.13334	20.9761	0.133155	0.3759	0.3667	0.3481	0.3389	0.0939	0.246	0.0939	0.0924	0.3759	0.3481	6.78035	64.6342	104	104	104	104	104	104	0.0743888
1301	130109	2011	167	169	271	102	2	2.78628	2.60425	11.5071	23.2367	0.0347764	19.9907	0.0347764	21.6123	0.0347764	18.3664	0.0347764	17.9436	0.869085	28.301	1.00081	17.505	0.869085	17.4786	0.869085	23.5251	0.0347764	20.2791	0.0347764	0.4906	0.4739	0.4502	0.4335	0.1148	0.1991	0.1138	0.1138	0.5184	0.478	6.21326	64.8455	102	102	102	102	104	104	0.0762927
1301	130109	2012	164	165	272	107	1	2.82506	2.58347	12.0468	24.1286	0.0604901	20.1133	0.058297	22.3277	0.0604901	18.3124	0.058297	18.1712	0.915855	28.2425	0.962333	18.0603	0.915855	18.0382	0.915855	24.2318	0.0604901	20.2165	0.058297	0.4806	0.4749	0.4703	0.4646	0.1549	0.268	0.153	0.1526	0.5157	0.5054	6.81093	63.7086	107	107	107	107	108	108	0.0719344
1301	130109	2013	167	168	272	104	1	3.0383	2.64226	14.9039	23.9171	0.0467417	20.3318	0.0440835	22.2942	0.0467417	18.7089	0.0440835	16.6932	0.650191	26.6982	0.684107	16.6804	0.650191	16.6788	0.650191	24.225	0.0467417	20.6396	0.0440835	0.4969	0.4897	0.4758	0.4686	0.15	0.2967	0.1399	0.134	0.5016	0.4805	5.39641	67.8174	104	104	104	104	104	104	0.092105
1301	130110	1995	159	162	262	100	3	2.27668	1.83835	2.55653	23.0526	0.0215069	19.6712	0.0213566	21.126	0.0215069	17.7446	0.0213566	18.5586	0.726088	29.4434	0.96672	18.4587	0.726088	18.1374	0.726088	23.779	0.0215069	20.3975	0.0213566	0.6558	0.6451	0.6381	0.6274	0.1552	0.222	0.1411	0.1411	0.6614	0.6437	5.52457	68.5606	100	100	100			100	0.0932145
1301	130110	1996	161	162	269	107	1	1.84607	2.2672	3.43349	23.2384	0.0705201	19.6244	0.0705201	21.6505	0.0705201	18.0365	0.0705201	18.084	0.79631	29.4297	0.842935	17.7247	0.79631	17.535	0.79631	23.3883	0.0705201	19.7743	0.0705201	1.0449	1.0132	1.0352	1.0035	0.1121	0.2518	0.1121	0.1096	1.0468	1.0371	6.21097	71.1358	107	107	107			107	0.0924887
1301	130110	1997	158	163	261	98	5	2.09093	1.97637	5.42377	25.661	0.235473	22.0194	0.233065	23.457	0.235473	19.8154	0.233065	19.2047	1.08517	29.6752	1.21069	18.5996	1.08517	18.4119	1.08517	25.8452	0.235473	22.2036	0.233065	0.2249	0.2223	0.2044	0.2018	0.1288	0.1816	0.1287	0.1282	0.24	0.2195	8.2	57.2981	98	98	98			98	0.0917881
1301	130110	2000	158	158	259	101	1	2.10867	1.81543	6.15324	24.9198	0.124192	21.2153	0.124192	23.5913	0.124192	19.8868	0.124192	19.4695	1.00882	30.518	1.24883	18.9909	1.00882	18.9789	1.00882	25.085	0.124192	21.3805	0.124192	0.5632	0.495	0.5406	0.4724	0.0842	0.1423	0.0842	0.0653	0.5699	0.5473	6.25256	66.466	101	101	101			101	0.0894348
1301	130110	2001	154	158	259	101	4	1.84619	2.13186	7.05101	26.141	0.166291	21.7945	0.143268	24.1832	0.166291	19.8367	0.143268	19.9277	1.36503	29.6627	1.55709	19.536	1.36503	19.4488	1.36503	26.472	0.166291	22.1255	0.143268	0.2361	0.2242	0.2284	0.2165	0.096	0.2625	0.096	0.0781	0.2468	0.2391	6.68245	63.6894	101	101	101			101	0.0907156
1301	130110	2006	161	164	268	104	3	2.49306	2.73486	9.31928	25.5472	0.0832436	21.9997	0.0817371	22.9563	0.0832436	19.4088	0.0817371	18.934	1.07793	30.9014	1.25294	18.7043	1.07793	18.6248	1.07793	26.0973	0.0832436	22.5498	0.0817371	0.3624	0.3619	0.3043	0.3038	0.1179	0.2031	0.1171	0.1132	0.3804	0.3223	6.56517	60.6216	104	104	104			104	0.0821569
1301	130110	2007	161	162	267	105	1	2.54733	3.1626	9.70707	25.4814	0.106494	21.1981	0.0877693	23.909	0.106494	19.6257	0.0877693	19.8846	1.20334	32.0044	1.4154	19.6464	1.20334	19.4369	1.20334	25.7464	0.106494	21.4631	0.0877693	0.3703	0.3228	0.315	0.2675	0.1884	0.2216	0.1832	0.1832	0.3703	0.315	6.17036	63.1371	105	105	105			105	0.0803397
1301	130110	2009	159	160	265	105	1	2.62316	3.07077	10.4327	25.5247	0.226968	21.651	0.225175	23.2755	0.226968	19.4018	0.225175	19.8605	1.33371	31.2735	1.53992	19.345	1.33371	19.099	1.33371	25.6429	0.226968	21.7692	0.225175	0.5782	0.5671	0.5303	0.5192	0.1205	0.2526	0.1205	0.1205	0.6707	0.6228	6.62481	61.2643	105	105	105			105	0.0762175
1301	130110	2011	165	169	269	100	4	2.57694	2.78173	11.5071	24.3371	0.0717427	20.8408	0.0690448	22.578	0.0717427	19.0817	0.0690448	19.0118	1.03771	29.8117	1.17322	18.4653	1.03771	18.4246	1.03771	24.6608	0.0717427	21.1645	0.0690448	0.6099	0.5954	0.5739	0.5594	0.1206	0.239	0.1188	0.1188	0.6463	0.6103	6.21719	63.6568	100	100	100			100	0.0698071
1301	130110	2012	163	164	271	107	1	2.55571	2.75684	11.9879	25.2495	0.102219	21.0456	0.0957055	23.2613	0.102219	19.0573	0.0957055	19.0155	1.02433	29.5444	1.08689	18.853	1.02433	18.813	1.02433	25.3919	0.102219	21.1879	0.0957055	0.5387	0.5322	0.5197	0.5132	0.1965	0.3589	0.194	0.1929	0.5645	0.5455	6.96693	62.1088	107	107	107			107	0.0574188
1301	130111	1995	159	162	262	100	3	2.36345	1.8356	2.55653	22.7635	0.0166172	19.4429	0.0166172	20.9097	0.0166172	17.5892	0.0166172	18.1807	0.698992	28.8383	0.90302	18.0827	0.698992	17.8245	0.698992	23.4144	0.0166172	20.0939	0.0166172	0.6234	0.6093	0.5983	0.5842	0.1606	0.2366	0.1481	0.1481	0.6279	0.6028	5.86068	68.9784	100	100	100	100	100	100	0.0968264
1301	130111	1996	161	162	269	107	1	2.09401	2.24789	3.43349	23.0253	0.057923	19.4583	0.057923	21.4801	0.057923	17.9131	0.057923	17.7142	0.790553	28.7279	0.827518	17.4129	0.790553	17.2593	0.790553	23.1634	0.057923	19.5964	0.057923	0.8744	0.8434	0.8645	0.8335	0.1035	0.2184	0.1033	0.1011	0.8765	0.8666	6.35629	71.2316	107	107	107	107	107	107	0.0954435
1301	130111	1997	158	163	261	98	5	2.29331	1.94947	5.42377	25.1495	0.214905	21.6598	0.214093	23.0831	0.214905	19.5934	0.214093	18.6312	1.00551	28.9222	1.10701	18.1382	1.00551	17.9862	1.00551	25.3203	0.214905	21.8306	0.214093	0.2099	0.2033	0.1909	0.1843	0.1235	0.1778	0.1233	0.1219	0.2218	0.2028	8.27266	58.0922	98	98	98	98	98	98	0.0946314
1301	130111	2000	158	158	259	101	1	2.05962	1.87819	6.15324	24.8024	0.119419	21.1359	0.118893	23.4831	0.119419	19.8166	0.118893	19.0908	1.02046	29.9552	1.27417	18.6656	1.02046	18.6571	1.02046	24.9616	0.119419	21.2951	0.118893	0.4834	0.4179	0.4637	0.3982	0.0816	0.1357	0.0816	0.0667	0.4904	0.4707	6.47512	66.9026	101	101	101	101	101	101	0.0906382
1301	130111	2001	154	158	259	101	4	1.91657	2.13148	7.05101	25.6913	0.117635	21.4357	0.0991533	23.7799	0.117635	19.5243	0.0991533	19.4901	1.27715	29.1426	1.47177	19.158	1.27715	19.0936	1.27715	25.9814	0.117635	21.7259	0.0991533	0.2671	0.2521	0.2609	0.2459	0.1209	0.2703	0.1208	0.1022	0.2781	0.2719	6.76866	64.2601	101	101	101	101	101	101	0.0954564
1301	130111	2002	159	162	261	99	3	2.14068	1.99257	7.01792	23.8328	0.16121	20.2373	0.150175	22.4813	0.16121	18.8858	0.150175	19.9105	0.900613	30.9792	1.05792	19.8152	0.900613	19.2909	0.900613	23.9685	0.16121	20.373	0.150175	0.3655	0.3366	0.3264	0.2975	0.1678	0.2115	0.1663	0.1658	0.3655	0.3264	7.05515	65.0418	99	99				99	0.0908198
1301	130111	2003	159	162	263	101	3	2.2852	2.64488	7.55258	23.3766	0.0415924	19.7311	0.0415924	21.8294	0.0415924	18.1839	0.0415924	17.898	0.802851	27.2568	0.975872	17.8668	0.802851	17.7204	0.802851	23.5324	0.0415924	19.8869	0.0415924	0.4825	0.3846	0.4017	0.3038	0.1988	0.2916	0.1795	0.1775	0.5281	0.4473	5.54455	69.6638	101	101				101	0.0908759
1301	130111	2004	159	163	263	100	4	2.32131	2.77616	7.95593	23.0384	0.0343554	19.4993	0.0329317	21.3301	0.0343554	17.7911	0.0329317	19.5607	0.758625	29.5311	0.846558	19.187	0.758625	18.9904	0.758625	23.4016	0.0343554	19.8625	0.0329317	0.4296	0.4265	0.4017	0.3986	0.2067	0.3986	0.2066	0.2048	0.4331	0.4052	6.94192	63.2302	100	100				100	0.089927
1301	130111	2005	163	163	265	102	1	2.1795	2.931	9.23224	24.9978	0.212727	21.6311	0.212688	23.0951	0.212727	19.7283	0.212688	18.3305	1.24043	29.1819	1.35435	17.9781	1.24043	17.9474	1.24043	25.5817	0.212727	22.215	0.212688	0.4202	0.4164	0.3751	0.3713	0.1309	0.189	0.114	0.1126	0.421	0.3759	6.60647	60.6428	102	102				102	0.0898765
1301	130111	2006	163	166	267	101	3	2.6017	2.78891	9.31928	25.2268	0.0652942	21.7279	0.0647577	22.7397	0.0652942	19.2407	0.0647577	18.5627	1.05472	30.1705	1.21598	18.3815	1.05472	18.3078	1.05472	25.7379	0.0652942	22.2389	0.0647577	0.3588	0.3565	0.3057	0.3034	0.1265	0.2028	0.1259	0.123	0.3752	0.3221	6.49109	62.4732	101	101	104	104	104	104	0.0898371
1301	130111	2007	161	163	267	104	2	2.35228	2.6175	9.70707	25.0636	0.0709965	20.8782	0.0578559	23.569	0.0709965	19.3836	0.0578559	19.4726	1.12287	31.3275	1.3253	19.2857	1.12287	19.1133	1.12287	25.3053	0.0709965	21.1199	0.0578559	0.4005	0.3474	0.3472	0.2941	0.1925	0.2238	0.1876	0.1876	0.4006	0.3473	6.30016	63.697	104	104	105	105	105	105	0.0881851
1301	130111	2008	168	168	268	100	1	2.35624	3.12045	11.2267	24.1561	0.0218766	20.4308	0.0207122	22.1406	0.0218766	18.4153	0.0207122	18.9446	0.684028	29.4788	0.892988	18.7259	0.684028	18.6351	0.684028	24.5876	0.0218766	20.8623	0.0207122	0.5837	0.5648	0.5428	0.5239	0.2194	0.3389	0.2165	0.2109	0.5838	0.5429	6.36855	66.287	100	100				100	0.0882073
1301	130111	2009	160	161	266	105	1	2.36125	3.09044	10.4327	25.0421	0.176926	21.2023	0.175791	22.8936	0.176926	19.0537	0.175791	19.4697	1.26398	30.6856	1.46068	19.0285	1.26398	18.8191	1.26398	25.1445	0.176926	21.3046	0.175791	0.5334	0.5219	0.4915	0.48	0.131	0.247	0.131	0.131	0.6005	0.5586	6.77944	61.3947	105	105	105	105	105	105	0.0837075
1301	130111	2010	169	169	273	104	1	2.34921	2.87886	11.1787	24.8161	0.158723	20.9103	0.157108	23.1488	0.158723	19.2429	0.157108	16.9324	0.961187	27.219	1.04594	16.7765	0.961187	16.6422	0.961187	25.1987	0.158723	21.2928	0.157108	0.3799	0.3706	0.3564	0.3471	0.0862	0.2724	0.0862	0.0849	0.3799	0.3564	6.80136	64.0672	104	104				104	0.0827369
1301	130111	2011	167	169	271	102	2	2.38192	2.77204	11.5071	23.7634	0.0453866	20.3927	0.0450999	22.0691	0.0453866	18.6984	0.0450999	18.4601	0.945271	29.026	1.07692	17.9742	0.945271	17.9428	0.945271	24.0677	0.0453866	20.697	0.0450999	0.5378	0.5218	0.4992	0.4832	0.1163	0.2143	0.115	0.115	0.5707	0.5321	6.14229	64.4189	102	102	100	100	100	100	0.0840933
1301	130111	2012	164	165	272	107	1	2.39089	2.72274	12.0166	24.6883	0.0758389	20.5613	0.0718984	22.7967	0.0758389	18.6696	0.0718984	18.5806	0.975422	28.8789	1.02882	18.4503	0.975422	18.4238	0.975422	24.8093	0.0758389	20.6822	0.0718984	0.5007	0.4948	0.4869	0.481	0.1706	0.3077	0.1683	0.1676	0.5313	0.5175	6.84483	63.0721	107	107	107	107	107	107	0.0808217
1301	130111	2013	167	168	272	104	1	2.94913	2.75129	14.7828	24.2808	0.0621285	20.5799	0.058075	22.6139	0.0621285	18.9129	0.058075	17.0255	0.673525	27.3193	0.715789	17.0082	0.673525	17.0053	0.673525	24.6132	0.0621285	20.9122	0.058075	0.483	0.4757	0.4626	0.4553	0.1565	0.2952	0.1469	0.14	0.4875	0.4671	5.2269	67.3277	104	104	104	104	104	104	0.101641
1301	130123	1995	159	162	262	100	3	2.33372	1.85476	2.55653	22.117	0.0109072	18.9088	0.0109072	20.3666	0.0109072	17.1583	0.0109072	17.7163	0.614706	28.0755	0.782514	17.6317	0.614706	17.4015	0.614706	22.726	0.0109072	19.5177	0.0109072	0.6491	0.6376	0.623	0.6115	0.1662	0.2398	0.1546	0.1546	0.6537	0.6276	5.81731	68.7604	100					100	0.0714016
1301	130123	1996	161	162	269	107	1	1.94452	2.30041	3.43349	22.395	0.0453585	18.9424	0.0453585	20.9672	0.0453585	17.5146	0.0453585	17.2787	0.715152	28.003	0.743356	17.0147	0.715152	16.8759	0.715152	22.5124	0.0453585	19.0598	0.0453585	0.9001	0.8678	0.89	0.8577	0.1003	0.2223	0.1001	0.0979	0.9019	0.8918	6.35453	71.0105	107					107	0.0682591
1301	130123	1997	158	163	261	98	5	2.16093	1.81769	5.42377	24.5616	0.175647	21.1257	0.175092	22.5935	0.175647	19.1576	0.175092	18.2767	0.930552	28.2735	1.02514	17.8116	0.930552	17.6737	0.930552	24.7213	0.175647	21.2854	0.175092	0.2238	0.2176	0.2029	0.1967	0.124	0.1831	0.1238	0.122	0.2357	0.2148	8.22556	57.8829	98					98	0.0665261
1301	130123	2000	158	158	259	101	1	2.20615	1.8261	6.15324	24.2486	0.103402	20.6712	0.103366	23.0181	0.103402	19.4406	0.103366	18.6765	0.932824	29.2439	1.15303	18.2906	0.932824	18.2834	0.932824	24.3897	0.103402	20.8123	0.103366	0.4701	0.4113	0.447	0.3882	0.0823	0.139	0.0823	0.0673	0.4766	0.4535	6.47396	66.4739	101					101	0.0675581
1301	130123	2001	154	158	259	101	4	1.88808	2.18552	7.05101	25.1624	0.110686	21.0065	0.0950349	23.3683	0.110686	19.2125	0.0950349	19.1114	1.19674	28.5006	1.36732	18.816	1.19674	18.7612	1.19674	25.4231	0.110686	21.2673	0.0950349	0.2479	0.2333	0.2418	0.2272	0.1123	0.2514	0.1122	0.095	0.2589	0.2528	6.80332	63.8475	101					101	0.07209
1301	130123	2002	159	162	261	99	3	2.27397	2.13861	7.01792	23.274	0.141658	19.7555	0.132065	22.0139	0.141658	18.4954	0.132065	19.3976	0.819193	30.1885	0.958331	19.3213	0.819193	18.8409	0.819193	23.3928	0.141658	19.8743	0.132065	0.3723	0.3409	0.341	0.3096	0.1655	0.21	0.164	0.1636	0.3723	0.341	7.08226	64.9527	99	99	99			99	0.0804331
1301	130123	2003	159	162	263	101	3	2.08522	2.55903	7.55258	22.785	0.0343254	19.2704	0.0343254	21.3173	0.0343254	17.8027	0.0343254	17.4565	0.721477	26.5584	0.867671	17.4276	0.721477	17.291	0.721477	22.923	0.0343254	19.4084	0.0343254	0.4633	0.3767	0.3761	0.2895	0.2043	0.304	0.1848	0.1825	0.5106	0.4234	5.49926	69.3266	101	101	101			101	0.0810287
1301	130123	2004	159	163	263	100	4	2.18771	2.78303	7.95593	22.4453	0.0276592	18.997	0.0270229	20.8313	0.0276592	17.383	0.0270229	19.1286	0.707866	28.8382	0.786951	18.7791	0.707866	18.6012	0.707866	22.7743	0.0276592	19.326	0.0270229	0.4461	0.442	0.4209	0.4168	0.2082	0.3886	0.2082	0.206	0.4479	0.4227	6.96251	62.79	100	100	100			100	0.0812535
1301	130123	2005	163	163	265	102	1	2.32981	3.02075	9.23224	24.3843	0.192894	21.1465	0.192894	22.5824	0.192894	19.3446	0.192894	17.929	1.12715	28.4986	1.21551	17.5974	1.12715	17.5764	1.12715	24.9088	0.192894	21.671	0.192894	0.4098	0.406	0.3629	0.3591	0.1339	0.1938	0.1169	0.1153	0.4098	0.3629	6.56379	60.0865	102	102	102			102	0.0821043
1301	130123	2006	163	166	267	101	3	2.71171	2.86228	9.31928	24.6182	0.0518397	21.225	0.0514573	22.2342	0.0518397	18.841	0.0514573	18.1486	0.956794	29.4556	1.09683	17.9883	0.956794	17.9303	0.956794	25.0847	0.0518397	21.6916	0.0514573	0.3516	0.35	0.2981	0.2965	0.1221	0.1989	0.1215	0.1181	0.3663	0.3128	6.57651	61.7056	101	98	98			100	0.0800332
1301	130123	2007	161	163	267	104	2	2.45636	3.16703	9.70707	24.5518	0.0591399	20.4775	0.0499641	23.1309	0.0591399	19.0565	0.0499641	19.0561	1.0295	30.6464	1.20124	18.8875	1.0295	18.7402	1.0295	24.7602	0.0591399	20.6859	0.0499641	0.4062	0.3501	0.353	0.2969	0.1949	0.2232	0.1902	0.1902	0.4062	0.353	6.3376	63.2912	104	103	103			103	0.0804578
1301	130123	2008	168	168	268	100	1	2.39451	3.28786	11.2767	23.5375	0.0182417	19.9614	0.0180436	21.6295	0.0182417	18.0535	0.0180436	18.3966	0.611548	28.6878	0.796694	18.2131	0.611548	18.1317	0.611548	23.926	0.0182417	20.3499	0.0180436	0.5895	0.5729	0.5547	0.5381	0.22	0.3438	0.2169	0.2113	0.5896	0.5548	6.4246	66.0823	100	100	100			100	0.0804717
1301	130123	2009	160	161	266	105	1	2.39005	3.28393	10.4327	24.5688	0.158423	20.8289	0.157878	22.5226	0.158423	18.7826	0.157878	19.0465	1.15661	29.9741	1.32866	18.6425	1.15661	18.4578	1.15661	24.6665	0.158423	20.9265	0.157878	0.5277	0.5174	0.4901	0.4798	0.1256	0.2487	0.1256	0.1256	0.5972	0.5596	6.7989	61.1593	105	106	106			105	0.0792259
1301	130123	2010	169	169	273	104	1	2.38224	3.03559	11.1787	24.3445	0.150835	20.5576	0.150389	22.7615	0.150835	18.9746	0.150389	16.5668	0.88877	26.6533	0.962507	16.4294	0.88877	16.3102	0.88877	24.6829	0.150835	20.896	0.150389	0.3784	0.3666	0.3526	0.3408	0.0943	0.2736	0.0943	0.0927	0.3784	0.3526	6.94877	63.6819	104	104	104			104	0.0776468
1301	130123	2011	167	169	271	102	2	2.38078	3.09831	11.5071	23.1446	0.0363311	19.8983	0.0362305	21.5681	0.0363311	18.3217	0.0362305	17.9596	0.871324	28.2634	0.986174	17.5162	0.871324	17.4901	0.871324	23.4121	0.0363311	20.1657	0.0362305	0.5518	0.5356	0.5143	0.4981	0.1205	0.2243	0.1189	0.1189	0.5814	0.5439	6.26246	64.0436	102	104	104			103	0.0750645
1301	130123	2012	164	165	272	107	1	2.47226	3.16136	12.0468	23.961	0.0647589	19.9933	0.0615134	22.1983	0.0647589	18.2306	0.0615134	18.1381	0.860256	28.1249	0.905903	18.0248	0.860256	18.0033	0.860256	24.0554	0.0647589	20.0877	0.0615134	0.5055	0.4991	0.4861	0.4797	0.179	0.3141	0.1771	0.1763	0.5353	0.5159	6.93743	62.6156	107	108	108			107	0.074572
1301	130123	2013	167	168	272	104	1	3.08336	2.90834	14.9039	23.6516	0.0498392	20.0385	0.0469047	22.0872	0.0498392	18.4741	0.0469047	16.6828	0.597612	26.6018	0.626721	16.6729	0.597612	16.6708	0.597612	23.9444	0.0498392	20.3314	0.0469047	0.4741	0.4661	0.4561	0.4481	0.1581	0.2921	0.1497	0.1429	0.4774	0.4594	5.20679	67.0738	104	104	104			104	0.0801459
1301	130127	1995	159	162	262	100	3	2.29373	1.89207	2.55653	23.0182	0.0166683	19.6237	0.0166683	21.1289	0.0166683	17.7344	0.0166683	18.3957	0.750705	29.1457	0.971767	18.285	0.750705	18.012	0.750705	23.6613	0.0166683	20.2669	0.0166683	0.6004	0.5786	0.5767	0.5549	0.1551	0.2272	0.1429	0.1429	0.6042	0.5805	6.14638	69.2779	100					100	0.0737007
1301	130127	1996	161	162	269	107	1	1.7296	2.24272	3.43349	23.2668	0.064938	19.6727	0.064938	21.6126	0.064938	18.0186	0.064938	17.8332	0.799956	28.919	0.844467	17.5216	0.799956	17.3568	0.799956	23.4261	0.064938	19.832	0.064938	0.7796	0.7519	0.7652	0.7375	0.1139	0.2096	0.1139	0.1121	0.7827	0.7683	6.40953	71.2689	107					107	0.0798513
1301	130127	1997	158	163	261	98	5	2.04176	2.01796	5.42377	25.2788	0.20994	21.7771	0.20912	23.1741	0.20994	19.6724	0.20912	18.7965	1.01507	29.2903	1.11086	18.2756	1.01507	18.1144	1.01507	25.4603	0.20994	21.9586	0.20912	0.2367	0.2278	0.2205	0.2116	0.1205	0.1669	0.1202	0.1193	0.2478	0.2316	8.40834	58.3339	98					98	0.0870713
1301	130127	2000	158	158	259	101	1	2.20603	2.08177	6.15324	24.867	0.0954365	21.1598	0.0946231	23.4661	0.0954365	19.7589	0.0946231	19.3288	1.01013	30.3741	1.29164	18.8669	1.01013	18.8584	1.01013	25.0449	0.0954365	21.3377	0.0946231	0.5871	0.5108	0.5697	0.4934	0.0762	0.1295	0.0762	0.0625	0.5946	0.5772	6.64876	67.1847	101					101	0.105325
1301	130127	2001	154	158	259	101	4	2.37325	2.44161	7.05101	25.8257	0.115874	21.5294	0.098199	23.8436	0.115874	19.5473	0.098199	19.7334	1.29574	29.5501	1.49144	19.3791	1.29574	19.31	1.29574	26.1312	0.115874	21.8349	0.098199	0.2969	0.278	0.292	0.2731	0.1089	0.2939	0.1087	0.0902	0.3065	0.3016	6.81794	64.1951	101					101	0.106077
1301	130127	2006	161	164	268	104	3	2.65484	2.81147	9.31928	25.4419	0.0655842	21.9179	0.0655842	22.9009	0.0655842	19.3769	0.0655842	18.8738	1.09717	30.5617	1.26664	18.6774	1.09717	18.5879	1.09717	25.9945	0.0655842	22.4705	0.0655842	0.3809	0.378	0.3183	0.3154	0.1355	0.2219	0.1347	0.1319	0.4015	0.3389	6.24243	64.5934	104					104	0.107422
1301	130127	2007	161	162	267	105	1	2.58324	3.15932	9.70707	25.1811	0.0760249	20.9676	0.0609739	23.6345	0.0760249	19.421	0.0609739	19.7154	1.14942	31.6862	1.35213	19.5274	1.14942	19.3394	1.14942	25.4539	0.0760249	21.2405	0.0609739	0.399	0.3586	0.3497	0.3093	0.1698	0.2075	0.1654	0.1654	0.3998	0.3505	6.32605	64.041	105					105	0.10692
1301	130127	2009	159	160	265	105	1	2.36473	3.09405	10.4327	25.008	0.177004	21.2239	0.176605	22.79	0.177004	19.0059	0.176605	19.6172	1.28831	30.9199	1.49402	19.145	1.28831	18.9045	1.28831	25.1382	0.177004	21.3541	0.176605	0.5362	0.5238	0.4471	0.4347	0.1692	0.2755	0.1692	0.1692	0.5969	0.5078	6.72922	61.2897	105					105	0.0986865
1301	130127	2011	165	169	269	100	4	2.30248	3.01472	11.4906	24.0476	0.0426355	20.5741	0.0426355	22.2577	0.0426355	18.7842	0.0426355	18.9349	0.981299	29.6758	1.11232	18.3888	0.981299	18.3546	0.981299	24.367	0.0426355	20.8935	0.0426355	0.5141	0.4984	0.4781	0.4624	0.1083	0.1985	0.1071	0.1071	0.5572	0.5212	5.85413	64.9087	100					100	0.0948153
1301	130127	2012	163	164	271	107	1	2.51976	3.34179	12.0468	25.0004	0.077243	20.7697	0.0734304	23.0378	0.077243	18.8071	0.0734304	18.8512	1.03993	29.332	1.09078	18.7229	1.03993	18.6933	1.03993	25.1444	0.077243	20.9137	0.0734304	0.4646	0.4592	0.4517	0.4463	0.1612	0.3108	0.1584	0.1567	0.4891	0.4762	6.64791	63.777	107					107	0.093032
1301	130127	2013	165	167	271	104	2	2.89008	2.97101	14.657	24.8505	0.0859361	21.0512	0.0772424	23.0731	0.0859361	19.2738	0.0772424	17.4767	0.761931	27.9915	0.807226	17.4499	0.761931	17.4432	0.761931	25.2238	0.0859361	21.4245	0.0772424	0.4949	0.4864	0.4626	0.4541	0.1667	0.2826	0.1563	0.1498	0.5007	0.4684	5.33539	66.8054	104					104	0.112808
1301	130128	2002	159	162	261	99	3	2.20193	2.06472	7.01792	23.1674	0.123406	19.5639	0.115823	21.9536	0.123406	18.3502	0.115823	19.217	0.863282	29.8513	1.01435	19.1595	0.863282	18.7489	0.863282	23.275	0.123406	19.6716	0.115823	0.3175	0.3003	0.3027	0.2855	0.1188	0.1592	0.1177	0.1176	0.3175	0.3027	6.44879	65.879	99					99	0.0912433
1301	130128	2003	159	162	263	101	3	2.18595	2.44599	7.55258	23.1321	0.0283426	19.4536	0.0283426	21.6972	0.0283426	18.0187	0.0283426	17.7329	0.741484	26.6979	0.891853	17.7014	0.741484	17.6182	0.741484	23.269	0.0283426	19.5905	0.0283426	0.3855	0.2956	0.3282	0.2383	0.1414	0.2105	0.1298	0.1285	0.4224	0.3651	6.40657	69.9711	101					101	0.0896077
1301	130128	2004	159	163	263	100	4	2.28803	2.33185	7.95593	22.1761	0.0213169	18.8783	0.0211411	20.6204	0.0213169	17.3225	0.0211411	18.7275	0.663608	28.4212	0.73554	18.45	0.663608	18.3023	0.663608	22.4591	0.0213169	19.1612	0.0211411	0.4386	0.4338	0.3894	0.3846	0.2229	0.3957	0.2226	0.2208	0.4415	0.3923	7.31177	66.3643	100					100	0.0891893
1301	130128	2005	163	163	265	102	1	2.14813	2.52647	9.23224	24.1098	0.148508	20.834	0.148209	22.413	0.148508	19.1373	0.148209	17.6732	1.13438	27.9166	1.23877	17.4232	1.13438	17.4059	1.13438	24.5619	0.148508	21.2862	0.148209	0.5644	0.557	0.515	0.5076	0.1276	0.2262	0.118	0.1174	0.5646	0.5152	7.34685	64.0821	102					102	0.0890356
1301	130128	2006	164	167	265	98	3	2.48087	2.46611	9.31928	24.3054	0.0414435	20.9849	0.0414435	22.0643	0.0414435	18.7437	0.0414435	17.6315	0.987217	28.5035	1.12052	17.5158	0.987217	17.456	0.987217	24.7489	0.0414435	21.4284	0.0414435	0.3217	0.3184	0.2832	0.2799	0.1228	0.1794	0.1228	0.1213	0.3318	0.2933	6.37336	66.4026	98					98	0.0894421
1301	130128	2007	161	163	266	103	2	2.28603	2.80052	9.70707	24.0561	0.0356322	20.1296	0.0301897	22.7274	0.0356322	18.8008	0.0301897	18.541	0.938382	29.7798	1.12643	18.4391	0.938382	18.3309	0.938382	24.2412	0.0356322	20.3147	0.0301897	0.4666	0.3876	0.411	0.332	0.2058	0.2265	0.2014	0.2014	0.4666	0.411	6.82686	65.9462	103					103	0.0896865
1301	130128	2008	168	168	268	100	1	2.40057	2.64065	10.959	23.2644	0.0089485	19.7188	0.0081331	21.437	0.0089485	17.8914	0.0081331	18.1207	0.573398	28.0886	0.745527	17.9622	0.573398	17.8871	0.573398	23.6455	0.0089485	20.0998	0.0081331	0.5238	0.5039	0.4782	0.4583	0.2683	0.4161	0.2659	0.2657	0.5238	0.4782	6.71798	69.0114	100					100	0.0912256
1301	130128	2009	161	161	267	106	1	2.40268	2.51774	10.3911	23.9447	0.0966454	20.2525	0.0962836	22.0189	0.0966454	18.3267	0.0962836	18.5521	1.08757	29.2642	1.26491	18.2327	1.08757	18.0824	1.08757	24.0094	0.0966454	20.3172	0.0962836	0.4629	0.4508	0.4428	0.4307	0.1588	0.2458	0.1588	0.1588	0.4857	0.4656	7.45247	63.372	106					106	0.0843064
1301	130128	2010	169	169	273	104	1	2.41026	2.55858	10.6628	23.638	0.109244	20.015	0.109244	22.1521	0.109244	18.5291	0.109244	15.9578	0.713128	25.7354	0.77452	15.8636	0.713128	15.7724	0.713128	23.9502	0.109244	20.3271	0.109244	0.376	0.3672	0.3424	0.3336	0.1008	0.2053	0.1008	0.0993	0.376	0.3424	6.70524	66.5699	104					104	0.0836788
1301	130128	2011	169	169	273	104	1	2.39968	2.45224	10.8184	22.5802	0.0260407	19.4881	0.0260407	21.0344	0.0260407	17.9423	0.0260407	17.2736	0.77412	27.2335	0.902069	16.9038	0.77412	16.8827	0.77412	22.8565	0.0260407	19.7645	0.0260407	0.437	0.4182	0.3925	0.3737	0.1162	0.1782	0.1157	0.1157	0.4561	0.4116	6.22185	66.5551	104					104	0.0842636
1301	130128	2012	165	165	273	108	1	2.4574	2.35825	11.2422	23.3577	0.0464053	19.5173	0.0453312	21.6816	0.0464053	17.8411	0.0453312	17.6466	0.846524	27.4421	0.883262	17.5544	0.846524	17.536	0.846524	23.4474	0.0464053	19.607	0.0453312	0.46	0.4552	0.4549	0.4501	0.1315	0.2071	0.1301	0.1301	0.5013	0.4962	6.52905	66.4183	108					108	0.0824392
1301	130128	2013	169	169	273	104	1	3.13821	2.47782	14.0487	23.4516	0.0312702	20.0388	0.0302112	21.8864	0.0312702	18.4736	0.0302112	16.2282	0.633114	25.8399	0.660776	16.2175	0.633114	16.2171	0.633114	23.7339	0.0312702	20.3211	0.0302112	0.4966	0.4893	0.4717	0.4644	0.1376	0.296	0.1265	0.1222	0.502	0.4771	5.45912	70.9337	104					104	0.0844359
1301	130129	1995	159	162	262	100	3	2.21837	1.93198	2.55653	22.6252	0.0127418	19.2329	0.0127418	20.7854	0.0127418	17.3931	0.0127418	18.2928	0.709719	28.9432	0.916027	18.1791	0.709719	17.8975	0.709719	23.266	0.0127418	19.8736	0.0127418	0.64	0.6218	0.6231	0.6049	0.1605	0.2307	0.1475	0.1475	0.644	0.6271	6.22397	68.6646	100					100	0.0917097
1301	130129	1996	161	162	269	107	1	2.10197	2.34455	3.43349	22.7528	0.0542259	19.2357	0.0542259	21.1693	0.0542259	17.6523	0.0542259	17.6782	0.718808	28.6754	0.756966	17.3613	0.718808	17.1913	0.718808	22.9077	0.0542259	19.3906	0.0542259	0.8642	0.8372	0.8482	0.8212	0.1271	0.2396	0.1271	0.1249	0.8674	0.8514	6.51309	71.0675	107					107	0.0911691
1301	130129	1997	158	163	261	98	5	1.89815	2.06336	5.42377	25.0134	0.182221	21.4887	0.181396	22.9123	0.182221	19.3876	0.181396	18.802	0.983392	29.1599	1.07887	18.2403	0.983392	18.0683	0.983392	25.1943	0.182221	21.6696	0.181396	0.2452	0.238	0.2296	0.2224	0.1207	0.1735	0.1206	0.12	0.2579	0.2423	8.40848	57.4499	98					98	0.0906348
1301	130129	2000	158	158	259	101	1	3.35767	1.90925	6.15324	24.3833	0.07867	20.6855	0.0784783	23.0658	0.07867	19.368	0.0784783	19.2621	0.934675	30.1849	1.17362	18.7914	0.934675	18.7818	0.934675	24.5549	0.07867	20.8571	0.0784783	0.6106	0.5361	0.5919	0.5174	0.0782	0.1354	0.0782	0.0624	0.6184	0.5997	6.70083	66.6299	101					101	0.0895805
1301	130129	2001	154	158	259	101	4	3.74792	2.24649	7.05101	25.5361	0.123633	21.2712	0.108078	23.6224	0.123633	19.3574	0.108078	19.6774	1.26239	29.3121	1.43122	19.3078	1.26239	19.2371	1.26239	25.84	0.123633	21.575	0.108078	0.2759	0.2582	0.2696	0.2519	0.0954	0.2805	0.0954	0.0778	0.2855	0.2792	6.91574	63.4964	101					101	0.0892513
1301	130129	2002	158	162	269	107	4	4.49751	2.13603	7.01792	23.5893	0.14638	20.1268	0.136671	22.1548	0.14638	18.6923	0.136671	19.8978	0.864872	31.0043	0.996481	19.7996	0.864872	19.246	0.864872	23.7548	0.14638	20.2923	0.136671	0.3732	0.343	0.3199	0.2897	0.1807	0.231	0.1785	0.1781	0.3732	0.3199	7.10415	65.4297						107	0.074808
1301	130129	2003	158	162	269	107	4	4.32029	2.49457	7.55258	22.9617	0.0388451	19.4117	0.0388451	21.4176	0.0388451	17.8677	0.0388451	17.7414	0.776721	27.2231	0.953009	17.6881	0.776721	17.5266	0.776721	23.1276	0.0388451	19.5776	0.0388451	0.5163	0.4194	0.4371	0.3402	0.209	0.3006	0.1853	0.1834	0.5587	0.4795	5.85645	69.9766						107	0.0748681
1301	130129	2004	159	160	269	109	1	4.64753	2.50123	7.95593	22.7946	0.0348678	19.2599	0.0330943	21.1061	0.0348678	17.5714	0.0330943	19.6985	0.741078	29.635	0.830728	19.3154	0.741078	19.1061	0.741078	23.1783	0.0348678	19.6435	0.0330943	0.4439	0.4412	0.4208	0.4181	0.1781	0.3891	0.1781	0.1767	0.4466	0.4235	6.98811	64.1151						109	0.0747883
1301	130129	2005	160	162	264	102	2	4.49457	2.50961	9.23224	24.765	0.208084	21.4064	0.208084	22.9095	0.208084	19.5509	0.208084	18.4247	1.24186	29.2925	1.34769	18.0359	1.24186	17.9994	1.24186	25.3833	0.208084	22.0247	0.208084	0.3847	0.3797	0.3426	0.3376	0.127	0.1804	0.1091	0.1076	0.3856	0.3435	6.91593	61.5485						102	0.0748613
1301	130129	2006	160	164	266	102	4	4.80167	2.38059	9.31928	25.0029	0.0607528	21.5384	0.0607528	22.4937	0.0607528	19.0293	0.0607528	18.797	1.02476	30.3998	1.18125	18.5963	1.02476	18.5134	1.02476	25.5495	0.0607528	22.085	0.0607528	0.4053	0.4039	0.3381	0.3367	0.1308	0.2233	0.13	0.1267	0.4272	0.36	6.36523	64.438	104					102	0.082236
1301	130129	2007	158	162	268	106	4	5.09436	2.71308	9.70707	24.8029	0.0717189	20.6404	0.0592374	23.2873	0.0717189	19.1248	0.0592374	19.5634	1.08402	31.4624	1.25692	19.3614	1.08402	19.1705	1.08402	25.0702	0.0717189	20.9076	0.0592374	0.3877	0.3478	0.3392	0.2993	0.1717	0.2094	0.1675	0.1675	0.3883	0.3398	6.34784	63.5388	105					105	0.0817898
1301	130129	2008	159	160	266	106	1	5.02951	2.62809	11.2767	23.891	0.0246625	20.1847	0.0227703	21.896	0.0246625	18.1897	0.0227703	18.9544	0.708433	29.5316	0.901525	18.707	0.708433	18.6083	0.708433	24.3237	0.0246625	20.6174	0.0227703	0.5479	0.5266	0.5119	0.4906	0.1951	0.3103	0.1926	0.1852	0.548	0.512	6.36693	65.5913						106	0.0819455
1301	130129	2009	159	160	267	107	1	5.14847	2.59335	10.4327	24.7603	0.178002	21.0378	0.177965	22.572	0.178002	18.8495	0.177965	19.51	1.22639	30.6882	1.41343	19.0222	1.22639	18.7783	1.22639	24.9021	0.178002	21.1796	0.177965	0.5617	0.5495	0.4715	0.4593	0.1585	0.2707	0.1585	0.1585	0.6351	0.5449	6.76749	60.8382	105					107	0.0954838
1301	130129	2010	166	168	273	105	2	4.92775	2.58064	11.1787	24.5997	0.170803	20.7479	0.167553	22.9227	0.170803	19.0709	0.167553	17.0058	0.984139	27.3371	1.06252	16.8247	0.984139	16.6805	0.984139	25.0214	0.170803	21.1696	0.167553	0.4149	0.4066	0.3914	0.3831	0.0786	0.27	0.0781	0.0772	0.4149	0.3914	6.49382	64.2867						105	0.0945295
1301	130129	2011	164	167	270	103	3	4.86822	2.54086	11.5071	23.6761	0.0375293	20.2512	0.0374937	21.9442	0.0375293	18.5192	0.0374937	18.7994	0.946398	29.4613	1.05787	18.2299	0.946398	18.197	0.946398	23.9682	0.0375293	20.5432	0.0374937	0.5572	0.5403	0.5245	0.5076	0.1121	0.2163	0.1106	0.1106	0.6016	0.5689	5.99285	64.3492	100					103	0.0924553
1301	130129	2012	160	161	271	110	1	4.73809	2.94112	12.0468	24.5247	0.0710362	20.3871	0.0676562	22.624	0.0710362	18.4863	0.0676562	18.6844	0.950094	29.006	0.993756	18.5572	0.950094	18.5263	0.950094	24.6585	0.0710362	20.5209	0.0676562	0.4868	0.4809	0.4696	0.4637	0.1756	0.3423	0.173	0.171	0.5076	0.4904	6.77245	63.0695	107					110	0.0926097
1301	130129	2013	162	167	271	104	5	3.27046	2.63917	14.6604	24.397	0.0744142	20.6207	0.0671671	22.6676	0.0744142	18.8913	0.0671671	17.415	0.692171	27.7623	0.72719	17.3895	0.692171	17.3814	0.692171	24.7493	0.0744142	20.973	0.0671671	0.4981	0.4872	0.4693	0.4584	0.1766	0.2865	0.1676	0.1606	0.5027	0.4739	5.45036	66.2409	104					104	0.0874484
1301	130130	1995	159	162	262	100	3	2.33838	1.88339	2.55653	22.3192	0.0122359	19.0945	0.0122359	20.5584	0.0122359	17.3338	0.0122359	17.7067	0.640182	28.051	0.796238	17.6127	0.640182	17.4117	0.640182	22.8843	0.0122359	19.6596	0.0122359	0.6313	0.6175	0.5942	0.5804	0.1863	0.2794	0.1769	0.1769	0.6348	0.5977	6.37226	69.6046						100	0.0804638
1301	130130	1996	161	162	269	107	1	2.01003	2.30638	3.43349	22.6764	0.0407859	19.1639	0.0407859	21.2207	0.0407859	17.7082	0.0407859	17.2878	0.774985	27.8964	0.801052	17.0587	0.774985	16.9433	0.774985	22.7968	0.0407859	19.2842	0.0407859	0.7025	0.671	0.692	0.6605	0.0887	0.1711	0.0881	0.0862	0.705	0.6945	6.61049	71.0093						107	0.0803354
1301	130130	1997	158	163	261	98	5	2.24557	1.8701	5.42377	24.5475	0.193495	21.2145	0.193495	22.6457	0.193495	19.3127	0.193495	17.9823	0.923613	27.9832	0.99994	17.615	0.923613	17.5001	0.923613	24.7035	0.193495	21.3705	0.193495	0.1969	0.1848	0.1769	0.1648	0.1214	0.1841	0.1211	0.1177	0.2044	0.1844	8.28881	59.2645						98	0.0802075
1301	130130	2000	158	158	259	101	1	2.33528	1.81955	6.15324	24.7421	0.137707	21.1241	0.134715	23.4613	0.137707	19.8433	0.134715	18.6335	1.03741	29.1932	1.3034	18.2753	1.03741	18.2687	1.03741	24.8838	0.137707	21.2658	0.134715	0.3353	0.2817	0.3182	0.2646	0.0774	0.127	0.0774	0.0673	0.3419	0.3248	6.91671	67.0311						101	0.0788121
1301	130130	2001	154	158	259	101	4	2.08345	2.16415	7.05101	25.2328	0.0757816	21.0811	0.0610051	23.3972	0.0757816	19.2455	0.0610051	18.9609	1.17946	28.5074	1.38399	18.7039	1.17946	18.6639	1.17946	25.4719	0.0757816	21.3201	0.0610051	0.2929	0.274	0.2888	0.2699	0.152	0.2624	0.1518	0.1326	0.3052	0.3011	6.95725	65.222						101	0.0790962
1301	130130	2002	159	162	261	99	3	2.47524	2.02126	7.01792	23.4843	0.128656	19.8536	0.121495	22.2183	0.128656	18.5875	0.121495	19.518	0.859643	30.3207	1.01634	19.447	0.859643	18.9973	0.859643	23.6029	0.128656	19.9722	0.121495	0.3414	0.322	0.3176	0.2982	0.1393	0.1813	0.1381	0.1378	0.3414	0.3176	6.8119	65.3025	99	99	99	99	99	99	0.0800015
1301	130130	2003	159	162	263	101	3	2.21998	2.40346	7.55258	23.3062	0.0302132	19.6222	0.0302132	21.8283	0.0302132	18.1443	0.0302132	17.8205	0.758374	26.9677	0.91233	17.7897	0.758374	17.6937	0.758374	23.4411	0.0302132	19.7571	0.0302132	0.415	0.3253	0.356	0.2663	0.1583	0.2418	0.1448	0.1431	0.4574	0.3984	6.10678	69.527	101	101	101	101	101	101	0.0805532
1301	130130	2004	159	163	263	100	4	2.42041	2.44114	7.95593	22.5591	0.0224921	19.1567	0.0224582	20.9435	0.0224921	17.541	0.0224582	19.0793	0.695284	28.8868	0.770692	18.7721	0.695284	18.609	0.695284	22.8673	0.0224921	19.4648	0.0224582	0.4413	0.4369	0.401	0.3966	0.2216	0.4105	0.2214	0.2197	0.4453	0.405	7.15621	64.6165	100	100	100	100	100	100	0.0809811
1301	130130	2005	163	163	265	102	1	2.50363	2.55781	9.23224	24.5319	0.164926	21.2086	0.16473	22.7595	0.164926	19.4363	0.16473	17.9609	1.15383	28.4627	1.26143	17.6748	1.15383	17.6547	1.15383	25.0245	0.164926	21.7013	0.16473	0.503	0.4962	0.4511	0.4443	0.1308	0.2103	0.1197	0.1187	0.5036	0.4517	7.06768	62.1805	102	102	102	102	102	102	0.0815531
1301	130130	2006	163	166	267	101	3	2.88271	2.40717	9.31928	24.7407	0.0494301	21.3339	0.0492607	22.4151	0.0494301	19.0082	0.0492607	18.0126	1.01697	29.181	1.16107	17.8775	1.01697	17.8142	1.01697	25.1968	0.0494301	21.79	0.0492607	0.3339	0.331	0.2922	0.2893	0.1215	0.1846	0.1213	0.1197	0.346	0.3043	6.49892	64.3188	98	98	98	98	98	98	0.0807183
1301	130130	2007	161	163	267	104	2	2.68596	2.71498	9.70707	24.5292	0.0434159	20.4881	0.0360113	23.1326	0.0434159	19.0915	0.0360113	18.8911	1.00231	30.3759	1.1954	18.768	1.00231	18.6421	1.00231	24.727	0.0434159	20.6859	0.0360113	0.462	0.3936	0.409	0.3406	0.2055	0.2288	0.2009	0.2009	0.4621	0.4091	6.61034	64.4178	103	103	103	103	103	103	0.08062
1301	130130	2008	168	168	268	100	1	2.53137	2.62298	11.2767	23.6636	0.0113137	20.0533	0.0107628	21.7675	0.0113137	18.1572	0.0107628	18.4586	0.597161	28.6626	0.778485	18.2854	0.597161	18.207	0.597161	24.0639	0.0113137	20.4536	0.0107628	0.5362	0.5169	0.4921	0.4728	0.2432	0.3859	0.2406	0.2386	0.5362	0.4921	6.52649	67.2098	100	100	100	100	100	100	0.0809395
1301	130130	2009	160	161	266	105	1	2.63907	2.59677	10.4327	24.4553	0.122822	20.6674	0.122196	22.4457	0.122822	18.6578	0.122196	18.9236	1.15698	29.8582	1.33882	18.5695	1.15698	18.4096	1.15698	24.5256	0.122822	20.7378	0.122196	0.4725	0.4621	0.4451	0.4347	0.1421	0.2405	0.1421	0.1421	0.5066	0.4792	7.17856	61.674	106	106	106	106	106	106	0.0811985
1301	130130	2010	169	169	273	104	1	2.48688	2.62465	11.1787	24.1926	0.122127	20.4377	0.122095	22.6389	0.122127	18.8839	0.122095	16.3456	0.794464	26.3235	0.861762	16.2365	0.794464	16.1321	0.794464	24.5247	0.122127	20.7698	0.122095	0.3717	0.3618	0.3401	0.3302	0.1017	0.2242	0.1017	0.1	0.3717	0.3401	6.73646	65.0556	104	104	104	104	104	104	0.0786972
1301	130130	2011	167	169	271	102	2	2.44256	2.54961	11.5071	22.7996	0.0294274	19.6685	0.0294274	21.2318	0.0294274	18.1008	0.0294274	17.5006	0.812292	27.7047	0.945342	17.0957	0.812292	17.0726	0.812292	23.0758	0.0294274	19.9448	0.0294274	0.4591	0.4419	0.418	0.4008	0.1145	0.1906	0.1136	0.1136	0.4818	0.4407	6.24103	65.3274	104	104	104	104	104	104	0.0774547
1301	130130	2012	164	165	272	107	1	2.45985	2.47246	12.0468	23.6312	0.0509839	19.7229	0.0497949	21.9111	0.0509839	18.0028	0.0497949	17.8216	0.861256	27.7047	0.903484	17.7241	0.861256	17.7049	0.861256	23.7208	0.0509839	19.8125	0.0497949	0.4689	0.4637	0.4612	0.456	0.144	0.2379	0.1426	0.1424	0.5076	0.4999	6.72769	64.4152	108	108	108	108	108	108	0.0737356
1301	130130	2013	167	168	272	104	1	2.92765	2.5591	14.9039	23.5736	0.0360327	20.0893	0.0343471	21.9933	0.0360327	18.5089	0.0343471	16.3994	0.616796	26.1463	0.646979	16.3886	0.616796	16.3878	0.616796	23.8616	0.0360327	20.3772	0.0343471	0.5075	0.5004	0.4872	0.4801	0.146	0.2977	0.136	0.1308	0.512	0.4917	5.47526	68.7177	104	104	104	104	104	104	0.0782655
1301	130132	1995	159	162	262	100	3	2.25147	1.88983	2.55653	23.0339	0.0190378	19.6509	0.0189562	21.1219	0.0190378	17.7389	0.0189562	18.5036	0.731204	29.3434	0.963906	18.4017	0.731204	18.0983	0.731204	23.7306	0.0190378	20.3477	0.0189562	0.6377	0.6234	0.6176	0.6033	0.1551	0.2232	0.1417	0.1417	0.6428	0.6227	5.77199	68.677	100	100	100	100		100	0.109611
1301	130132	1996	161	162	269	107	1	1.89318	2.29678	3.43349	23.2516	0.0673784	19.6441	0.0673784	21.6426	0.0673784	18.0351	0.0673784	17.9997	0.796564	29.2568	0.8423	17.6563	0.796564	17.4761	0.796564	23.403	0.0673784	19.7955	0.0673784	0.9583	0.9279	0.9471	0.9167	0.1122	0.2373	0.1122	0.11	0.9605	0.9493	6.31449	71.1347	107	107	107	107		107	0.10702
1301	130132	1997	158	163	261	98	5	2.13159	1.93902	5.42377	25.5338	0.223185	21.9375	0.221496	23.3628	0.223185	19.7665	0.221496	19.0635	1.05844	29.5456	1.1735	18.4882	1.05844	18.3103	1.05844	25.7174	0.223185	22.1211	0.221496	0.2288	0.2242	0.2096	0.205	0.1264	0.1768	0.1263	0.1257	0.2425	0.2233	8.2659	57.5287	98	98	98	98		98	0.104549
1301	130132	2000	158	158	259	101	1	2.23844	1.94688	6.15324	24.8995	0.111189	21.1926	0.111152	23.5473	0.111189	19.8404	0.111152	19.4214	1.00461	30.468	1.25758	18.9503	1.00461	18.9401	1.00461	25.0692	0.111189	21.3622	0.111152	0.5727	0.5018	0.5516	0.4807	0.0819	0.1385	0.0819	0.0648	0.5798	0.5587	6.41026	66.621	101	101	101	101		101	0.0996998
1301	130132	2001	154	158	259	101	4	1.95739	2.34037	7.05101	26.0407	0.147041	21.7109	0.125842	24.072	0.147041	19.7422	0.125842	19.8608	1.34029	29.6237	1.53314	19.4821	1.34029	19.4008	1.34029	26.3621	0.147041	22.0323	0.125842	0.2573	0.243	0.2506	0.2363	0.1002	0.2732	0.1002	0.0824	0.2676	0.2609	6.75522	63.7931	101	101	101	101		101	0.100052
1301	130132	2006	161	164	268	104	3	2.70734	2.68937	9.31928	25.5129	0.0750535	21.9735	0.074439	22.9425	0.0750535	19.4031	0.074439	18.9082	1.07801	30.7756	1.25072	18.6925	1.07801	18.6103	1.07801	26.0609	0.0750535	22.5215	0.074439	0.3678	0.3665	0.308	0.3067	0.1237	0.2096	0.1229	0.1193	0.3867	0.3269	6.49168	61.9995	104	104	104	104		104	0.12639
1301	130132	2007	161	162	267	105	1	2.59431	2.93327	9.70707	25.3786	0.0932669	21.1208	0.0760486	23.8162	0.0932669	19.5585	0.0760486	19.823	1.18185	31.8903	1.3907	19.6021	1.18185	19.3998	1.18185	25.6465	0.0932669	21.3887	0.0760486	0.3799	0.3345	0.3265	0.2811	0.1819	0.2166	0.177	0.177	0.3801	0.3267	6.24305	63.3481	105	105	105	105		105	0.125791
1301	130132	2009	159	160	265	105	1	2.59197	2.92371	10.4327	25.3412	0.208312	21.4978	0.207149	23.1037	0.208312	19.2603	0.207149	19.7786	1.31405	31.1508	1.5183	19.2793	1.31405	19.0353	1.31405	25.463	0.208312	21.6197	0.207149	0.5651	0.5535	0.503	0.4914	0.1373	0.2604	0.1373	0.1373	0.6472	0.5851	6.68666	61.2379	105	105	105	105		105	0.100888
1301	130132	2011	165	169	269	100	4	2.39529	2.88593	11.5071	24.2532	0.0593136	20.7604	0.0580131	22.4812	0.0593136	18.9885	0.0580131	18.9938	1.01679	29.7674	1.15045	18.4485	1.01679	18.4105	1.01679	24.574	0.0593136	21.0813	0.0580131	0.5792	0.5641	0.5432	0.5281	0.1167	0.2257	0.1152	0.1152	0.6179	0.5819	6.13456	64.0782	100	100	100	100		100	0.0909295
1301	130132	2012	163	164	271	107	1	2.46966	2.8741	12.0468	25.1655	0.09241	20.9526	0.0867836	23.1886	0.09241	18.9757	0.0867836	18.9707	1.02548	29.4896	1.08346	18.8214	1.02548	18.7856	1.02548	25.3081	0.09241	21.0953	0.0867836	0.5141	0.508	0.4972	0.4911	0.1846	0.3431	0.1821	0.1808	0.5395	0.5226	6.88117	62.6409	107	107	107	107		107	0.0756381
1301	130132	2013	165	167	271	104	2	3.09678	2.90467	14.9039	24.7005	0.0846906	20.8887	0.0775002	22.9733	0.0846906	19.1615	0.0775002	17.4106	0.710214	27.9769	0.760987	17.3843	0.710214	17.3793	0.710214	25.065	0.0846906	21.2532	0.0775002	0.4727	0.4646	0.4493	0.4412	0.1674	0.2925	0.1582	0.1506	0.477	0.4536	5.13215	66.8817	104	104	104	104		104	0.0603467
1301	130133	1995	159	162	262	100	3	2.32659	1.8875	2.55653	22.5787	0.0152686	19.3022	0.0152686	20.7709	0.0152686	17.4945	0.0152686	17.9065	0.696108	28.3877	0.881862	17.8039	0.696108	17.5873	0.696108	23.1757	0.0152686	19.8993	0.0152686	0.5808	0.5628	0.5501	0.5321	0.1585	0.2391	0.1469	0.1469	0.5844	0.5537	6.19862	69.5659	100	100	100	100		100	0.103852
1301	130133	1996	161	162	269	107	1	1.89772	2.28788	3.43349	22.9001	0.0544829	19.3733	0.0544829	21.3588	0.0544829	17.832	0.0544829	17.4439	0.792889	28.2045	0.826799	17.1793	0.792889	17.0465	0.792889	23.0365	0.0544829	19.5097	0.0544829	0.7239	0.6941	0.7141	0.6843	0.0973	0.192	0.097	0.0951	0.7263	0.7165	6.51016	71.4488	107	107	107	107		107	0.102957
1301	130133	1997	158	163	261	98	5	2.15583	1.89198	5.42377	24.7404	0.206557	21.3786	0.206402	22.7732	0.206557	19.4114	0.206402	18.1906	0.954907	28.3806	1.04008	17.7674	0.954907	17.6377	0.954907	24.9032	0.206557	21.5413	0.206402	0.1971	0.1875	0.1798	0.1702	0.1197	0.1721	0.1193	0.1174	0.2069	0.1896	8.41565	58.9409	98	98	98	98		98	0.10209
1301	130133	2000	158	158	259	101	1	2.14995	1.85158	6.15324	24.6759	0.114255	21.0446	0.11254	23.3472	0.114255	19.716	0.11254	18.8049	1.0376	29.5544	1.30856	18.4118	1.0376	18.4049	1.0376	24.8345	0.114255	21.2032	0.11254	0.4378	0.3716	0.4212	0.355	0.0796	0.1306	0.0796	0.0677	0.4449	0.4283	6.70493	67.6737	101	101	101	101		101	0.100082
1301	130133	2001	154	158	259	101	4	1.92779	2.21839	7.05101	25.2979	0.0872449	21.1152	0.0709347	23.4183	0.0872449	19.2356	0.0709347	19.1649	1.21862	28.768	1.41738	18.8673	1.21862	18.8175	1.21862	25.5674	0.0872449	21.3847	0.0709347	0.2973	0.2796	0.2922	0.2745	0.1413	0.2833	0.141	0.1218	0.3081	0.303	6.86021	65.0594	101	101	101	101		101	0.100428
1301	130133	2002	159	162	261	99	3	2.20584	2.0803	7.01792	23.596	0.144385	20.028	0.134312	22.2657	0.144385	18.6977	0.134312	19.6765	0.893133	30.5666	1.04002	19.5942	0.893133	19.111	0.893133	23.73	0.144385	20.162	0.134312	0.3413	0.3199	0.2991	0.2777	0.1575	0.2005	0.1561	0.1556	0.3413	0.2991	7.03622	65.2703	99					99	0.0998404
1301	130133	2003	159	162	263	101	3	2.36433	2.40641	7.55258	23.2695	0.031953	19.5875	0.031953	21.762	0.031953	18.08	0.031953	17.8701	0.792505	27.1261	0.961908	17.8355	0.792505	17.7175	0.792505	23.4255	0.031953	19.7435	0.031953	0.4744	0.37	0.4104	0.306	0.1721	0.2521	0.1565	0.155	0.5155	0.4515	5.90307	70.2459	101					101	0.0994396
1301	130133	2004	159	163	263	100	4	2.43649	2.39724	7.95593	22.7643	0.0258204	19.3058	0.0253206	21.1026	0.0258204	17.6442	0.0253206	19.2835	0.714655	29.176	0.793558	18.9651	0.714655	18.7945	0.714655	23.1039	0.0258204	19.6455	0.0253206	0.4115	0.408	0.3754	0.3719	0.2062	0.4086	0.2059	0.2044	0.4172	0.3811	6.98319	64.5842	100					100	0.099897
1301	130133	2005	163	163	265	102	1	2.26558	2.46929	9.23224	24.7176	0.178451	21.3389	0.178251	22.899	0.178451	19.5203	0.178251	18.1604	1.23292	28.8051	1.35482	17.8479	1.23292	17.8193	1.23292	25.2738	0.178451	21.895	0.178251	0.4635	0.4584	0.4148	0.4097	0.1289	0.1977	0.1154	0.1145	0.4654	0.4167	6.90954	62.3345	102					102	0.0989865
1301	130133	2006	163	166	267	101	3	2.48306	2.40264	9.31928	24.9887	0.0547849	21.5243	0.0547517	22.5657	0.0547849	19.1013	0.0547517	18.3263	1.05088	29.6591	1.2038	18.1708	1.05088	18.0978	1.05088	25.4875	0.0547849	22.023	0.0547517	0.3608	0.3568	0.3103	0.3063	0.1371	0.2078	0.1367	0.1346	0.3764	0.3259	6.36304	64.7476	101	104	104	104		102	0.0998824
1301	130133	2007	161	163	267	104	2	2.4855	2.71192	9.70707	24.7239	0.0565472	20.6102	0.0452483	23.2829	0.0565472	19.1693	0.0452483	19.1964	1.07682	30.856	1.27354	19.042	1.07682	18.8917	1.07682	24.9568	0.0565472	20.8431	0.0452483	0.4167	0.3618	0.3651	0.3102	0.1925	0.2238	0.188	0.188	0.4171	0.3655	6.38201	64.8855	104	105	105	105		105	0.102813
1301	130133	2008	168	168	268	100	1	2.43259	2.57128	11.2767	23.9367	0.0144108	20.2251	0.0131953	21.9664	0.0144108	18.2548	0.0131953	18.7858	0.678672	29.1402	0.877807	18.5788	0.678672	18.4924	0.678672	24.3619	0.0144108	20.6503	0.0131953	0.5491	0.528	0.4983	0.4772	0.2243	0.3454	0.222	0.2182	0.5491	0.4983	6.33081	67.05	100					100	0.10401
1301	130133	2009	160	161	266	105	1	2.52728	2.51311	10.4327	24.6407	0.144875	20.8354	0.144228	22.5601	0.144875	18.7548	0.144228	19.203	1.22451	30.2799	1.41938	18.8027	1.22451	18.6103	1.22451	24.7401	0.144875	20.9348	0.144228	0.5005	0.488	0.4593	0.4468	0.1419	0.2442	0.1419	0.1419	0.5481	0.5069	6.93488	61.841	105	105	105	105		105	0.0989802
1301	130133	2010	169	169	273	104	1	2.38102	2.54921	11.1787	24.4367	0.128458	20.6081	0.128099	22.822	0.128458	18.9934	0.128099	16.6429	0.887862	26.7598	0.958812	16.5111	0.887862	16.3956	0.887862	24.8143	0.128458	20.9857	0.128099	0.3752	0.3679	0.3496	0.3423	0.0874	0.2525	0.0872	0.086	0.3752	0.3496	6.53946	65.2368	104					104	0.098229
1301	130133	2011	167	169	271	102	2	2.37789	2.4846	11.5071	23.4031	0.0335445	20.1031	0.0335445	21.7395	0.0335445	18.4395	0.0335445	18.1554	0.894465	28.5635	1.02514	17.7047	0.894465	17.6773	0.894465	23.6997	0.0335445	20.3997	0.0335445	0.4781	0.4607	0.4371	0.4197	0.112	0.1913	0.1111	0.111	0.5104	0.4694	6.00644	65.342	102	100	100	100		101	0.102917
1301	130133	2012	164	165	272	107	1	2.33058	2.4285	12.0468	24.3777	0.0608408	20.2799	0.0581484	22.5351	0.0608408	18.4373	0.0581484	18.3285	0.970138	28.4932	1.01776	18.218	0.970138	18.1946	0.970138	24.4922	0.0608408	20.3944	0.0581484	0.4655	0.4599	0.4561	0.4505	0.1485	0.2695	0.1463	0.1459	0.4992	0.4898	6.68718	64.1594	107	107	107	107		107	0.0967513
1301	130133	2013	167	168	272	104	1	3.10045	2.52173	14.9039	24.1462	0.0515027	20.5126	0.0481331	22.482	0.0515027	18.8483	0.0481331	16.8542	0.692286	26.9793	0.728915	16.8386	0.692286	16.8356	0.692286	24.4723	0.0515027	20.8386	0.0481331	0.4985	0.4916	0.4751	0.4682	0.1468	0.2913	0.1362	0.1304	0.504	0.4806	5.35524	67.6031	104	104	104	104		104	0.0963631
1301	130183	1995	159	162	262	100	3	2.26382	1.88974	2.55653	22.2481	0.0127378	19.0398	0.0127378	20.498	0.0127378	17.2897	0.0127378	17.6212	0.645749	27.9187	0.799337	17.5254	0.645749	17.333	0.645749	22.8036	0.0127378	19.5953	0.0127378	0.5891	0.5739	0.5441	0.5289	0.1739	0.2608	0.165	0.165	0.5929	0.5479	6.4884	70.2503						100	0.0866115
1301	130183	1996	161	162	269	107	1	1.86118	2.29906	3.43349	22.6647	0.043387	19.176	0.043387	21.1883	0.043387	17.6996	0.043387	17.1785	0.777805	27.6969	0.806458	16.9521	0.777805	16.8419	0.777805	22.7908	0.043387	19.3021	0.043387	0.6605	0.6291	0.65	0.6186	0.0816	0.1591	0.0812	0.0793	0.6626	0.6521	6.68665	71.4519						107	0.0866412
1301	130183	1997	158	163	261	98	5	2.15188	1.91633	5.42377	24.3977	0.195403	21.1202	0.195403	22.5238	0.195403	19.2463	0.195403	17.8058	0.902446	27.811	0.975587	17.4535	0.902446	17.3426	0.902446	24.5538	0.195403	21.2763	0.195403	0.1859	0.1746	0.1645	0.1532	0.1262	0.1818	0.1259	0.1228	0.1933	0.1719	8.41559	59.8113						98	0.0867091
1301	130183	2000	158	158	259	101	1	2.31332	1.83767	6.15324	24.5714	0.125481	20.9946	0.121788	23.2705	0.125481	19.6937	0.121788	18.4711	1.02507	28.9776	1.29655	18.1215	1.02507	18.115	1.02507	24.7176	0.125481	21.1408	0.121788	0.3388	0.2822	0.3236	0.267	0.0814	0.1327	0.0814	0.072	0.345	0.3298	7.00818	68.1383						101	0.085822
1301	130183	2001	154	158	259	101	4	1.99455	2.2028	7.05101	24.995	0.0697047	20.8861	0.0550828	23.1588	0.0697047	19.0499	0.0550828	18.8334	1.16722	28.3678	1.37191	18.5761	1.16722	18.539	1.16722	25.2304	0.0697047	21.1215	0.0550828	0.3176	0.2988	0.3142	0.2954	0.1654	0.2779	0.1651	0.1467	0.3291	0.3257	6.99561	66.3909						101	0.0857876
1301	130183	2002	159	162	261	99	3	2.33396	1.99502	7.01792	23.3114	0.129476	19.7217	0.121092	22.0576	0.129476	18.4679	0.121092	19.3721	0.874218	30.0917	1.02458	19.3069	0.874218	18.8714	0.874218	23.4287	0.129476	19.839	0.121092	0.3267	0.3081	0.3015	0.2829	0.1332	0.174	0.132	0.1317	0.3267	0.3015	6.83747	65.5716	99	99	99			99	0.0889982
1301	130183	2003	159	162	263	101	3	2.04128	2.32696	7.55258	23.178	0.0295717	19.4965	0.0295717	21.7184	0.0295717	18.0369	0.0295717	17.7829	0.759735	26.8488	0.916097	17.7522	0.759735	17.6574	0.759735	23.3208	0.0295717	19.6393	0.0295718	0.4149	0.3216	0.354	0.2607	0.1531	0.226	0.1401	0.1388	0.4533	0.3924	6.2516	70.1937	101	101	101			101	0.0890411
1301	130183	2004	159	163	263	100	4	2.2125	2.31593	7.95593	22.372	0.021708	19.0156	0.0216739	20.7837	0.021708	17.4273	0.0216739	18.9201	0.67983	28.68	0.753904	18.6286	0.67983	18.4746	0.67983	22.6739	0.021708	19.3175	0.0216739	0.4283	0.4239	0.3838	0.3794	0.2162	0.3982	0.216	0.2144	0.4322	0.3877	7.18821	65.7338	100	100	100			100	0.0890375
1301	130183	2005	163	163	265	102	1	2.25249	2.46734	9.23224	24.308	0.157211	20.9975	0.15691	22.573	0.157211	19.2626	0.15691	17.8429	1.16905	28.2122	1.27896	17.5735	1.16905	17.5528	1.16905	24.7949	0.157211	21.4844	0.15691	0.5334	0.5268	0.484	0.4774	0.129	0.2177	0.1182	0.1175	0.5343	0.4849	7.23569	63.5663	102	102	102			102	0.0887923
1301	130183	2006	163	166	267	101	3	2.60762	2.34802	9.31928	24.528	0.0458145	21.158	0.0458145	22.2293	0.0458145	18.8593	0.0458145	17.8701	1.00881	28.89	1.14724	17.741	1.00881	17.677	1.00881	24.9899	0.0458145	21.6199	0.0458145	0.3303	0.3266	0.2883	0.2846	0.1272	0.1894	0.127	0.1252	0.3423	0.3003	6.4137	66.1237	98	98	98			100	0.088213
1301	130183	2007	161	163	267	104	2	2.35108	2.64061	9.70707	24.2797	0.0417743	20.2835	0.0344432	22.9152	0.0417743	18.9191	0.0344432	18.7674	0.985926	30.1421	1.17528	18.6505	0.985926	18.5282	0.985926	24.4798	0.0417743	20.4836	0.0344432	0.4488	0.3785	0.3944	0.3241	0.201	0.2256	0.1964	0.1964	0.449	0.3946	6.61872	65.9485	103	103	103			103	0.0846515
1301	130183	2008	168	168	268	100	1	2.31447	2.54992	11.2767	23.4922	0.0104086	19.8855	0.0094214	21.6178	0.0104086	18.0111	0.0094214	18.3577	0.610285	28.4497	0.790107	18.1831	0.610285	18.1046	0.610285	23.889	0.0104086	20.2823	0.0094214	0.5319	0.512	0.4841	0.4642	0.2536	0.3907	0.2512	0.2496	0.5319	0.4841	6.4991	68.2384	100	100	100			100	0.0883475
1301	130183	2009	160	161	266	105	1	2.41885	2.5134	10.4327	24.178	0.11195	20.445	0.111463	22.202	0.11195	18.469	0.111463	18.7795	1.13654	29.6123	1.31974	18.4323	1.13654	18.2679	1.13654	24.254	0.11195	20.521	0.111463	0.4711	0.459	0.4433	0.4312	0.1487	0.2412	0.1487	0.1487	0.503	0.4752	7.30069	62.5569	106	106	106			105	0.0732906
1301	130183	2010	169	169	273	104	1	2.35992	2.56269	11.1787	23.9114	0.114978	20.2139	0.114978	22.3871	0.114978	18.6896	0.114978	16.1998	0.77352	26.086	0.837619	16.0951	0.77352	15.9957	0.77352	24.2461	0.114978	20.5486	0.114978	0.3733	0.3652	0.343	0.3349	0.0951	0.2213	0.0951	0.0937	0.3733	0.343	6.6238	66.0952	104	104	104			104	0.0582338
1301	130183	2011	167	169	271	102	2	2.21594	2.47838	11.5071	22.8595	0.0291617	19.6935	0.0291617	21.2758	0.0291617	18.1098	0.0291617	17.5792	0.815898	27.6807	0.944831	17.1817	0.815898	17.1585	0.815898	23.1394	0.0291617	19.9733	0.0291617	0.4505	0.4322	0.4068	0.3885	0.1157	0.1835	0.1151	0.1151	0.4743	0.4306	6.15899	66.1038	104	104	104			103	0.0673502
1301	130183	2012	164	165	272	107	1	2.47904	2.43948	12.0468	23.72	0.0504235	19.7861	0.0488622	21.9889	0.0504235	18.0549	0.0488622	17.8949	0.889019	27.8079	0.929149	17.7966	0.889019	17.777	0.889019	23.817	0.0504235	19.8831	0.0488622	0.4587	0.4536	0.4521	0.447	0.1365	0.2273	0.1348	0.1347	0.4976	0.491	6.63229	65.5452	108	108	108			107	0.0577031
1301	130184	2002	159	162	261	99	3	2.25656	2.30542	7.01792	22.8048	0.109736	19.2935	0.103586	21.6313	0.109736	18.1199	0.103586	18.9332	0.757951	29.4144	0.888101	18.8784	0.757951	18.4689	0.757951	22.9094	0.109736	19.398	0.103586	0.3553	0.3317	0.3345	0.3109	0.146	0.19	0.1446	0.1444	0.3553	0.3345	6.90917	65.2071	99	99				99	0.0716237
1301	130184	2003	159	162	263	101	3	2.03764	2.68184	7.55258	22.5234	0.0223953	19.0167	0.0223953	21.1318	0.0223953	17.6251	0.0223953	17.2454	0.662896	26.1046	0.788658	17.2175	0.662896	17.1245	0.662896	22.6397	0.0223953	19.1331	0.0223953	0.4138	0.334	0.3459	0.2661	0.172	0.2665	0.1572	0.1551	0.4593	0.3914	6.02675	69.2384	101	101				101	0.072547
1301	130184	2004	159	163	263	100	4	2.14621	2.88884	7.95593	21.8749	0.018172	18.5634	0.018172	20.3603	0.018172	17.0488	0.018172	18.6139	0.640366	28.1071	0.707547	18.3318	0.640366	18.186	0.640366	22.1546	0.018172	18.8431	0.018172	0.4548	0.4493	0.4209	0.4154	0.2185	0.4015	0.2185	0.2166	0.4576	0.4237	7.11979	64.027	100	100				100	0.0727089
1301	130184	2005	163	163	265	102	1	2.22405	3.07175	9.23224	23.8445	0.147193	20.6639	0.147193	22.1725	0.147193	18.9918	0.147193	17.5397	1.0315	27.7491	1.11104	17.265	1.0315	17.2525	1.0315	24.2899	0.147193	21.1092	0.147193	0.4631	0.457	0.4087	0.4026	0.1346	0.2095	0.1225	0.1212	0.4631	0.4087	6.99325	61.5138	102	102				102	0.0751678
1301	130184	2006	164	167	265	98	3	2.60091	2.80898	9.31928	24.08	0.0373365	20.7801	0.0372443	21.8437	0.0373365	18.5438	0.0372443	17.639	0.901062	28.5108	1.0243	17.5184	0.901062	17.4705	0.901062	24.4932	0.0373365	21.1933	0.0372443	0.3383	0.3358	0.2922	0.2897	0.122	0.1891	0.1217	0.1192	0.3498	0.3037	6.56212	63.3209	98	98				98	0.0756405
1301	130184	2007	161	163	266	103	2	2.58136	3.15043	9.70707	23.9868	0.0366261	20.0565	0.0314683	22.6569	0.0366261	18.7265	0.0314683	18.4938	0.916931	29.725	1.07269	18.3773	0.916931	18.2696	0.916931	24.1557	0.0366261	20.2253	0.0314683	0.4548	0.3892	0.4036	0.338	0.2046	0.2273	0.2003	0.2003	0.4548	0.4036	6.59762	63.6819	103	103				103	0.0756348
1301	130184	2008	168	168	268	100	1	2.58473	3.11429	11.2767	22.9908	0.009795	19.5395	0.009795	21.202	0.009795	17.7507	0.009795	17.8865	0.531923	27.8529	0.692027	17.7421	0.531923	17.6733	0.531923	23.3464	0.009795	19.8951	0.009795	0.5487	0.5314	0.5106	0.4933	0.2321	0.3728	0.2293	0.2262	0.5487	0.5106	6.48045	66.7343	100	100				100	0.076475
1301	130184	2009	161	161	267	106	1	2.73035	3.04344	10.4327	23.9699	0.113046	20.2911	0.112866	22.0585	0.113046	18.3796	0.112866	18.5172	1.05367	29.1508	1.20728	18.1883	1.05367	18.0472	1.05367	24.0455	0.113046	20.3667	0.112866	0.4754	0.4663	0.448	0.4389	0.1331	0.2443	0.1331	0.1331	0.518	0.4906	7.07898	61.2475	106	106				106	0.0811302
1301	130184	2010	169	169	273	104	1	2.56873	3.13272	11.1787	23.7311	0.119587	20.0896	0.119587	22.2569	0.119587	18.6154	0.119587	16.0144	0.749998	25.8077	0.806173	15.9207	0.749998	15.8282	0.749998	24.0245	0.119587	20.383	0.119587	0.3709	0.3582	0.3382	0.3255	0.1087	0.2377	0.1087	0.1067	0.3709	0.3382	6.80544	64.5469	104	104				104	0.0683963
1301	130184	2011	169	169	273	104	1	2.56903	3.04805	11.5071	22.1871	0.0200824	19.1673	0.0200824	20.7348	0.0200824	17.7149	0.0200824	17.0748	0.751776	27.0415	0.863534	16.7052	0.751776	16.6857	0.751776	22.4232	0.0200824	19.4033	0.0200824	0.4851	0.4681	0.4462	0.4292	0.1182	0.2056	0.117	0.117	0.5074	0.4685	6.29827	64.8681	104	104				104	0.070722
1301	130184	2012	165	165	273	108	1	2.55036	3.12748	12.0468	22.923	0.0417645	19.1561	0.041165	21.3237	0.0417645	17.5568	0.041165	17.4052	0.750908	26.9754	0.787003	17.3238	0.750908	17.3093	0.750908	22.9916	0.0417645	19.2247	0.041165	0.4751	0.4689	0.4585	0.4523	0.159	0.2624	0.1577	0.1572	0.5104	0.4938	6.82613	63.7982	108	108				108	0.0730477
1301	130184	2013	169	169	273	104	1	2.97181	3.01228	14.2029	22.9128	0.0277628	19.4913	0.0267013	21.4376	0.0277628	18.0161	0.0267013	16.1136	0.535691	25.4977	0.554539	16.1065	0.535691	16.1058	0.535691	23.163	0.0277628	19.7415	0.0267013	0.4968	0.4889	0.4801	0.4722	0.1501	0.2911	0.1415	0.136	0.5	0.4833	5.5195	68.1123	104	104				104	0.0753734
1302	130202	2002	167	168	271	103	1	4.49751	2.93081	7.01792	21.8665	0.0306802	18.5118	0.0306802	20.8455	0.0306802	17.4908	0.0306802	17.3114	0.350745	27.447	0.460747	17.303	0.350745	17.109	0.350745	21.8946	0.0306802	18.5399	0.0306802	0.2743	0.2599	0.2579	0.2435	0.1105	0.21	0.1047	0.1047	0.2797	0.2633	7.04141	63.3104	103	103	103	103		103
1302	130202	2011	169	171	283	112	2	3.63612	4.69214	6.92439	21.1054	0.000102	18.2263	0.000102	19.7794	0.000102	16.9003	0.000102	15.461	0.36558	24.3335	0.49833	15.2933	0.36558	15.2843	0.36558	21.3638	0.000102	18.4847	0.000102	0.6266	0.6024	0.6039	0.5797	0.1268	0.2257	0.1268	0.1268	0.654	0.6313	7.51272	70.242	112	112	112	112		112
1302	130203	2002	167	168	271	103	1	3.87359	2.6649	7.01792	21.7371	0.0295127	18.3978	0.0295127	20.7353	0.0295127	17.396	0.0295127	17.2251	0.341611	27.2977	0.448893	17.2169	0.341611	17.0291	0.341611	21.7639	0.0295127	18.4246	0.0295127	0.2804	0.2658	0.264	0.2494	0.1131	0.2113	0.1074	0.1074	0.2857	0.2693	7.05218	62.8187	103	103	103	103	103	103	0.0318758
1302	130203	2003	167	167	276	109	1	4.32029	3.43667	7.55258	21.7107	0	18.397	0	20.4617	0	17.148	0	16.4225	0.358577	24.8723	0.485472	16.3937	0.358577	16.3236	0.358577	21.8196	0	18.506	0	0.5441	0.4481	0.5262	0.4302	0.1398	0.1825	0.1358	0.1251	0.5688	0.5509	6.88163	66.9318	109	109	109	109	109	109	0.0321981
1302	130203	2004	164	169	279	110	5	4.64753	3.50513	7.95593	21.3537	0.0135723	18.4715	0.0135723	19.8461	0.0135723	16.9639	0.0135723	16.8411	0.396409	26.1737	0.439246	16.6542	0.396409	16.5821	0.396409	21.5827	0.0135723	18.7005	0.0135723	0.606	0.5922	0.5214	0.5076	0.2495	0.4603	0.2485	0.2483	0.6113	0.5267	6.90321	63.6408	110	110	110	110	110	110	0.0310795
1302	130203	2005	169	170	276	106	1	4.21207	3.90051	9.23224	22.3671	0.0127587	19.7492	0.0127587	20.7422	0.0127587	18.1242	0.0127587	15.7571	0.370191	25.9104	0.454549	15.5223	0.370191	15.5204	0.370191	22.695	0.0127587	20.077	0.0127587	0.6702	0.6605	0.5195	0.5098	0.2993	0.426	0.2964	0.2952	0.6702	0.5195	7.16437	62.3186	106	106	106	106	106	106	0.0295541
1302	130203	2006	168	172	274	102	4	5.25494	3.61544	9.31928	23.0353	0.003132	20.0059	0.003132	21.0649	0.003132	18.0356	0.003132	15.7458	0.541485	26.5389	0.699239	15.7313	0.541485	15.6928	0.541485	23.3191	0.003132	20.2897	0.003132	0.3931	0.3525	0.3525	0.3119	0.1223	0.1561	0.1163	0.1155	0.4006	0.36	6.5644	62.2027	102	102	102	102	102	102	0.0300839
1302	130203	2007	164	167	273	106	3	3.59732	4.06812	9.70707	22.6654	0.0085619	19.3189	0.0085619	21.4559	0.0085619	18.1094	0.0085619	16.5649	0.489005	27.2347	0.612628	16.5086	0.489005	16.4637	0.489005	22.8022	0.0085619	19.4557	0.0085619	0.5465	0.4614	0.4663	0.3812	0.1855	0.25	0.1841	0.1835	0.5466	0.4664	6.91814	67.8256	106	106	106	106	106	106	0.0286509
1302	130203	2008	169	171	272	101	2	2.97296	4.34038	11.2767	20.9656	0.0003954	18.2441	0.0003954	19.5051	0.0003954	16.7836	0.0003954	15.6643	0.199268	25.3942	0.390419	15.5449	0.199268	15.5061	0.199268	21.1684	0.0003954	18.4469	0.0003954	0.5924	0.5553	0.5561	0.519	0.1858	0.3369	0.1785	0.1782	0.5927	0.5564	6.46741	72.309	101	101	101	101	101	101	0.0246465
1302	130203	2009	164	165	273	108	1	3.96452	4.67705	10.4327	22.0018	0.0151326	18.6027	0.0151326	20.488	0.0151326	17.0889	0.0151326	16.2291	0.544879	25.876	0.663937	16.0497	0.544879	16.0045	0.544879	22.0721	0.0151326	18.673	0.0151326	0.399	0.3777	0.3747	0.3534	0.2044	0.313	0.1989	0.1989	0.4025	0.3782	7.33559	67.9295	108	108	108	108	108	108	0.020642
1302	130203	2010	171	172	284	112	1	4.97985	4.39241	11.1787	21.0592	0.0208059	18.1075	0.0208059	19.9029	0.0208059	16.9512	0.0208059	13.893	0.297546	23.0242	0.342309	13.8231	0.297546	13.792	0.297546	21.2412	0.0208059	18.2894	0.0208059	0.5529	0.5213	0.4997	0.4681	0.1393	0.2067	0.1389	0.1326	0.5537	0.5005	6.99175	70.446	112	112	112	112	112	112	0.0198413
1302	130203	2011	169	171	283	112	2	3.9623	4.22697	10.4693	21.0762	0.000102	18.2006	0.000102	19.757	0.000102	16.8814	0.000102	15.4323	0.358631	24.2893	0.49044	15.2666	0.358631	15.2574	0.358631	21.3342	0.000102	18.4585	0.000102	0.6209	0.5972	0.5972	0.5735	0.1273	0.2274	0.1273	0.1273	0.6484	0.6247	7.60266	70.567	112	112	112	112	112	112	0.0191004
1302	130204	2002	167	168	271	103	1	2.98764	2.51851	5.64696	20.948	0.0212205	17.7325	0.0212205	20.0396	0.0212205	16.824	0.0212205	16.6491	0.27153	26.3483	0.362669	16.643	0.27153	16.489	0.27153	20.9708	0.0212205	17.7553	0.0212205	0.3084	0.2927	0.2926	0.2769	0.1244	0.2129	0.12	0.12	0.3134	0.2976	7.03226	64.9137	103	103				103	0.0895199
1302	130204	2003	167	167	276	109	1	3.91588	2.99385	5.73302	20.9435	0	17.7976	0	19.7689	0	16.623	0	15.8339	0.296505	23.953	0.407166	15.8013	0.296505	15.7419	0.296505	21.0413	0	17.8954	0	0.5918	0.4975	0.5708	0.4765	0.1459	0.1935	0.1425	0.1317	0.6145	0.5935	6.75805	69.2432	109	109				109	0.0904709
1302	130204	2004	164	169	279	110	5	4.64753	3.35513	5.33171	20.543	0.0110298	17.8189	0.0110298	19.1606	0.0110298	16.4365	0.0110298	16.1887	0.337129	25.2374	0.375504	16.0271	0.337129	15.969	0.337129	20.7372	0.0110298	18.0131	0.0110298	0.5879	0.5737	0.522	0.5078	0.2304	0.4488	0.2289	0.2286	0.5925	0.5266	6.94875	67.2215	110	110				110	0.0903421
1302	130204	2005	169	170	276	106	1	4.12042	3.81784	4.98966	21.4861	0.004798	19.0105	0.004798	19.9803	0.004798	17.5047	0.004798	15.1703	0.292355	24.8995	0.361031	14.9469	0.292355	14.9457	0.292355	21.7759	0.004798	19.3003	0.004798	0.6282	0.6185	0.4857	0.476	0.3094	0.4406	0.3053	0.3043	0.6282	0.4857	7.05303	66.6464	106	106				106	0.0901573
1302	130204	2006	168	172	274	102	4	5.25494	3.6561	9.30532	22.1472	0.0015909	19.2707	0.0015909	20.3014	0.0015909	17.4249	0.0015909	15.1317	0.451035	25.4744	0.588264	15.1229	0.451035	15.0945	0.451035	22.406	0.0015909	19.5294	0.0015909	0.3952	0.3607	0.3576	0.3231	0.1329	0.166	0.1267	0.1251	0.4023	0.3647	6.50306	66.4882	102	102				102	0.0900711
1302	130204	2007	164	167	273	106	3	4.5244	3.84323	5.32112	21.8465	0.0041079	18.6945	0.0041079	20.6994	0.0041079	17.5474	0.0041079	15.9215	0.409479	26.1965	0.508809	15.8737	0.409479	15.8362	0.409479	21.964	0.0041079	18.8119	0.0041079	0.5424	0.4588	0.4564	0.3728	0.2052	0.2633	0.2038	0.2031	0.5429	0.4569	6.92357	69.0284	106	106				106	0.0916337
1302	130204	2008	169	171	272	101	2	5.02267	4.10813	6.07209	20.6503	0.0001005	18.026	0.0001005	19.2057	0.0001005	16.5814	0.0001005	15.3782	0.168142	24.7841	0.340007	15.2804	0.168142	15.2476	0.168142	20.8472	0.0001005	18.2229	0.0001005	0.5983	0.5605	0.5616	0.5238	0.1816	0.318	0.1741	0.1737	0.5987	0.562	6.48851	72.464	101	101				101	0.0863259
1302	130204	2009	164	165	273	108	1	5.14033	4.6718	6.279	21.7799	0.0122195	18.4354	0.0122195	20.3056	0.0122195	16.9611	0.0122195	16.0168	0.48724	25.624	0.592302	15.8403	0.48724	15.7965	0.48724	21.8553	0.0122195	18.5107	0.0122195	0.3849	0.3679	0.3588	0.3418	0.2051	0.317	0.2012	0.2011	0.3882	0.3621	7.29685	67.3023	108	108				108	0.0857764
1302	130204	2010	171	172	284	112	1	4.96268	4.42047	6.01928	20.8794	0.0184205	18.0057	0.0184205	19.74	0.0184205	16.8664	0.0184205	13.6952	0.272079	22.767	0.31142	13.6213	0.272079	13.592	0.272079	21.052	0.0184205	18.1784	0.0184205	0.6119	0.5759	0.5475	0.5115	0.1372	0.2142	0.1366	0.1295	0.6138	0.5494	6.58336	70.2114	112	112				112	0.0852339
1302	130204	2011	169	171	283	112	2	4.50169	4.31797	6.19614	20.908	0.000102	18.0714	0.000102	19.6013	0.000102	16.7647	0.000102	15.2542	0.29747	24.0978	0.429076	15.0936	0.29747	15.0838	0.29747	21.1643	0.000102	18.3278	0.000102	0.5817	0.5608	0.5529	0.532	0.1312	0.2372	0.1312	0.1312	0.6112	0.5824	7.22364	69.1281	112	112				112	0.0846983
1302	130205	2001	168	169	271	102	1	3.91156	2.30469	7.05101	22.9151	0.0233858	19.4091	0.0194736	21.37	0.0233858	17.864	0.0194736	16.2446	0.639952	25.5254	0.796323	16.1279	0.639952	16.1237	0.639952	23.0505	0.0233858	19.5445	0.0194736	0.4424	0.3931	0.4296	0.3803	0.1862	0.2695	0.1833	0.1741	0.4531	0.4403	7.60755	66.033	102	102	102	102	102	102	0.0667582
1302	130205	2002	167	168	271	103	1	4.49751	1.97284	7.01792	21.3224	0.024336	18.0504	0.024336	20.3692	0.024336	17.0972	0.024336	16.9254	0.301296	26.8	0.39993	16.9187	0.301296	16.7496	0.301296	21.3473	0.024336	18.0752	0.0243361	0.2936	0.2785	0.2775	0.2624	0.1184	0.2112	0.1133	0.1133	0.2987	0.2826	7.04832	63.7265	103	103	103	103	103	103	0.0667022
1302	130205	2003	167	167	276	109	1	4.32029	3.03195	7.55258	21.3203	0	18.0946	0	20.1087	0	16.883	0	16.1183	0.324929	24.4	0.442878	16.0878	0.324929	16.0242	0.324929	21.4232	0	18.1975	0	0.5699	0.4748	0.5503	0.4552	0.1432	0.1882	0.1395	0.1288	0.5936	0.574	6.82858	67.8953	109	109	109	109	109	109	0.0666463
1302	130205	2004	164	169	279	110	5	4.64753	3.44345	7.95593	20.9353	0.0120237	18.1338	0.0120237	19.4934	0.0120237	16.692	0.0120237	16.5033	0.363584	25.6928	0.404124	16.3294	0.363584	16.2649	0.363584	21.1456	0.0120237	18.3441	0.0120237	0.5974	0.5834	0.5226	0.5086	0.2395	0.4544	0.2382	0.2379	0.6023	0.5275	6.92264	65.2374	110	110	110	110	110	110	0.066123
1302	130205	2005	169	170	276	106	1	4.74533	3.90317	9.23224	21.9185	0.0077284	19.3724	0.0077284	20.3563	0.0077284	17.8103	0.0077284	15.4547	0.327995	25.3911	0.40388	15.2267	0.327995	15.2252	0.327995	22.226	0.0077284	19.6799	0.0077284	0.6478	0.6382	0.502	0.4924	0.3048	0.4342	0.3012	0.3001	0.6478	0.502	7.11011	64.2098	106	106	106	106	106	106	0.0657165
1302	130205	2006	168	172	274	102	4	5.25494	3.50457	9.31928	22.5784	0.0022123	19.6273	0.0022123	20.6731	0.0022123	17.7219	0.0022123	15.4303	0.491118	25.9924	0.638064	15.4189	0.491118	15.3863	0.491118	22.849	0.0022123	19.8978	0.0022123	0.3936	0.3563	0.3542	0.3169	0.1279	0.1613	0.1218	0.1206	0.401	0.3616	6.5364	64.1061	102	102	102	102	102	102	0.0644544
1302	130205	2007	164	167	273	106	3	5.09436	4.17582	9.70707	22.2428	0.0060429	18.9983	0.0060429	21.0655	0.0060429	17.821	0.0060429	16.2299	0.44216	26.6978	0.551506	16.1779	0.44216	16.1371	0.44216	22.3684	0.0060429	19.1239	0.0060429	0.5443	0.4598	0.4608	0.3763	0.196	0.257	0.1946	0.194	0.5447	0.4612	6.92506	68.2591	106	106	106	106	106	106	0.0628894
1302	130205	2008	169	171	272	101	2	5.02951	3.86333	11.2767	20.8088	0.0002828	18.1361	0.0002828	19.3544	0.0002828	16.6817	0.0002828	15.5224	0.181281	25.0888	0.361817	15.415	0.181281	15.3794	0.181281	21.0078	0.0002828	18.335	0.0002828	0.5987	0.5611	0.5625	0.5249	0.1834	0.327	0.176	0.1756	0.5991	0.5629	6.48219	72.2123	101	101	101	101	101	101	0.0634903
1302	130205	2009	164	165	273	108	1	5.14847	4.11918	10.4327	21.8923	0.0132916	18.5207	0.0132916	20.3997	0.0132916	17.0281	0.0132916	16.1189	0.513845	25.7508	0.624984	15.9408	0.513845	15.8965	0.513845	21.9648	0.0132916	18.5932	0.0132916	0.3906	0.3717	0.3656	0.3467	0.2048	0.3149	0.2002	0.2002	0.3939	0.3689	7.31757	67.4068	108	108	108	108	108	108	0.0634321
1302	130205	2010	171	172	284	112	1	4.97985	4.25837	11.1787	20.9699	0.0190412	18.0576	0.0190412	19.8226	0.0190412	16.9103	0.0190412	13.7916	0.283133	22.8932	0.324762	13.72	0.283133	13.6897	0.283133	21.1472	0.0190412	18.2348	0.0190412	0.5828	0.549	0.5239	0.4901	0.1382	0.2104	0.1376	0.1309	0.5842	0.5253	6.77977	70.1035	112	112	112	112	112	112	0.0633739
1302	130205	2011	169	171	283	112	2	4.86822	4.38566	11.5071	20.9929	0.000102	18.1368	0.000102	19.6791	0.000102	16.823	0.000102	15.3447	0.324886	24.1961	0.456095	15.1821	0.324886	15.1725	0.324886	21.25	0.000102	18.3939	0.000102	0.6011	0.5787	0.5746	0.5522	0.1299	0.2331	0.1299	0.1299	0.6297	0.6032	7.39378	69.5445	112	112	112	112	112	112	0.0633159
1302	130207	2001	168	169	271	102	1	1.95006	4.10166	7.05101	24.1119	0.0514445	20.3102	0.0386928	22.4194	0.0514445	18.6178	0.0386928	17.031	0.850255	26.6806	1.04593	16.8807	0.850255	16.8716	0.850255	24.2711	0.0514445	20.4695	0.0386928	0.4781	0.4181	0.4652	0.4052	0.1763	0.2582	0.1736	0.1644	0.4908	0.4779	7.47643	67.2203	102	102	102			102	0.107444
1302	130207	2002	167	168	271	103	1	2.37953	3.66074	7.01792	22.4338	0.0450652	18.9661	0.0448877	21.3572	0.0450652	17.8896	0.0448877	17.7634	0.443399	28.1074	0.567915	17.7536	0.443399	17.5246	0.443399	22.4642	0.0450652	18.9966	0.0448877	0.271	0.2569	0.2547	0.2406	0.1085	0.2187	0.1021	0.1021	0.2768	0.2605	6.96807	64.9556	103	103	103			103	0.115523
1302	130207	2003	167	167	276	109	1	3.04073	3.76798	7.55258	22.4046	0.0018189	18.9231	0.0018189	21.1002	0.0018189	17.6187	0.0018189	16.9873	0.455173	25.6724	0.602506	16.9581	0.455173	16.8742	0.455173	22.5229	0.0018189	19.0414	0.0018189	0.4816	0.3847	0.4636	0.3667	0.137	0.1783	0.1322	0.1216	0.5087	0.4907	6.7999	68.8726	109	109	109			109	0.114486
1302	130207	2004	164	169	279	110	5	3.48449	4.46784	7.95593	22.0664	0.0182082	19.031	0.0182082	20.4582	0.0182082	17.4228	0.0182082	17.4831	0.487776	27.0055	0.538237	17.2691	0.487776	17.1796	0.487776	22.3237	0.0182082	19.2883	0.0182082	0.6068	0.5928	0.5041	0.4901	0.2675	0.4669	0.2669	0.2666	0.6137	0.511	6.88857	67.1832	110	110	110			110	0.116534
1302	130207	2005	169	170	276	106	1	3.07118	4.44904	8.87634	23.0694	0.0272879	20.3147	0.0272879	21.3639	0.0272879	18.6092	0.0272879	16.3044	0.470806	26.7561	0.575373	16.0583	0.470806	16.0551	0.470806	23.4309	0.0272879	20.6762	0.0272879	0.722	0.7121	0.5577	0.5478	0.2923	0.4101	0.2909	0.2897	0.722	0.5577	7.00516	66.1192	106	106	106			106	0.111852
1302	130207	2006	168	172	274	102	4	3.06593	4.58841	9.31928	23.827	0.0068653	20.6319	0.0068653	21.7674	0.0068653	18.5723	0.0068653	16.3318	0.670907	27.4234	0.852729	16.3091	0.670907	16.2568	0.670907	24.133	0.0068653	20.9379	0.0068653	0.4006	0.3516	0.3607	0.3117	0.1101	0.1443	0.104	0.1035	0.4083	0.3684	6.5139	66.3874	102	102	102			102	0.089795
1302	130207	2007	164	167	273	106	3	3.981	4.60268	7.86484	23.3981	0.016257	19.8761	0.016257	22.1412	0.016257	18.6192	0.016257	17.1737	0.618041	28.1238	0.777701	17.1103	0.618041	17.0557	0.618041	23.5519	0.016257	20.0299	0.016257	0.5495	0.4664	0.4787	0.3956	0.1596	0.2349	0.1582	0.1581	0.5495	0.4787	6.93361	69.5075	106	106	106			106	0.0757353
1302	130207	2008	169	171	272	101	2	5.02951	4.83313	7.9994	21.1637	0.0011108	18.3605	0.0011108	19.7197	0.0011108	16.9166	0.0011108	15.8945	0.253472	25.8348	0.467659	15.7543	0.253472	15.7094	0.253472	21.3686	0.0011108	18.5655	0.0011108	0.5592	0.5232	0.5214	0.4854	0.193	0.358	0.186	0.1859	0.5596	0.5218	6.5376	72.915	101	101	101			101	0.0816585
1302	130207	2009	164	165	273	108	1	4.41613	4.02203	9.45073	22.0752	0.0211622	18.6312	0.0209918	20.5506	0.0211622	17.1066	0.0209918	16.3852	0.622072	25.935	0.753445	16.2054	0.622072	16.1566	0.622072	22.1423	0.0211622	18.6983	0.0209918	0.4272	0.401	0.403	0.3768	0.207	0.3159	0.2001	0.2001	0.4311	0.4069	7.32657	67.2434	108	108	108			108	0.103398
1302	130207	2010	171	172	284	112	1	4.11673	4.02467	10.58	21.2007	0.0278869	18.17	0.0275625	20.0501	0.0278869	17.0194	0.0275625	14.0901	0.351828	23.1813	0.405422	14.0234	0.351828	13.9896	0.351828	21.3885	0.0278869	18.3577	0.0275625	0.5125	0.4823	0.4712	0.441	0.1441	0.2029	0.1435	0.1375	0.5125	0.4712	6.77013	69.8007	112	112	112			112	0.0970819
1302	130207	2011	169	171	283	112	2	3.9005	4.07109	9.89491	21.1539	0.000989	18.2562	0.000989	19.8418	0.000989	16.9441	0.000989	15.5373	0.450031	24.298	0.585008	15.3666	0.450031	15.3575	0.450031	21.4099	0.000989	18.5122	0.000989	0.6474	0.6224	0.6288	0.6038	0.1206	0.2213	0.1206	0.1206	0.6724	0.6538	7.3102	69.5407	112	112	112			112	0.109355
1302	130208	2001	168	169	271	102	1	2.13307	3.23092	5.66739	22.9502	0.0300396	19.3369	0.0238339	21.452	0.0300396	17.8387	0.0238339	16.475	0.729967	25.583	0.889309	16.3621	0.729967	16.3593	0.729967	23.0814	0.0300396	19.4681	0.0238339	0.5089	0.4562	0.4924	0.4397	0.2049	0.2808	0.2024	0.1917	0.5213	0.5048	7.58199	66.1284	102	102	102	102	102	102	0.131902
1302	130208	2002	168	170	271	101	2	2.37212	3.33592	6.28752	21.4464	0.0308212	18.1095	0.0308212	20.5362	0.0308212	17.1993	0.0308212	17.0359	0.369191	26.7553	0.468899	17.0296	0.369191	16.855	0.369191	21.471	0.0308212	18.1341	0.0308212	0.3066	0.2892	0.2876	0.2702	0.126	0.223	0.1215	0.1215	0.3101	0.2911	7.11318	63.4406	101	101	101	103	103	102	0.147139
1302	130208	2003	167	167	276	109	1	3.15435	3.30076	6.20673	21.478	0.0008777	18.1541	0.0008777	20.3131	0.0008777	16.9891	0.0008777	16.3486	0.40097	24.4992	0.527366	16.3186	0.40097	16.2502	0.40097	21.5707	0.0008777	18.2468	0.0008777	0.5307	0.4395	0.5024	0.4112	0.1529	0.2017	0.1496	0.1408	0.5564	0.5281	6.75716	67.7114	109	109	109	109	109	109	0.162375
1302	130208	2004	167	171	279	108	4	3.5695	4.27583	6.07018	20.9348	0.0141215	18.0725	0.0141215	19.5382	0.0141215	16.6759	0.0141215	16.6854	0.413003	25.675	0.452319	16.5121	0.413003	16.4467	0.413003	21.1307	0.0141215	18.2684	0.0141215	0.5871	0.5706	0.5145	0.498	0.2342	0.4437	0.2332	0.2329	0.5937	0.5211	6.94189	65.4248	108	108	108	110	110	109	0.134634
1302	130208	2005	169	170	275	105	1	3.02983	4.35067	6.28916	21.9092	0.0103342	19.2854	0.0103342	20.389	0.0103342	17.7652	0.0103342	15.6497	0.367576	25.3696	0.452499	15.4393	0.367576	15.4376	0.367576	22.2032	0.0103342	19.5794	0.0103342	0.6554	0.645	0.5156	0.5052	0.3093	0.4346	0.3063	0.3053	0.6554	0.5156	7.08639	64.617	105	105	105	106	106	106	0.106893
1302	130208	2006	169	171	273	102	2	3.88348	4.37934	8.44797	22.7243	0.0038929	19.644	0.0038929	20.8636	0.0038929	17.7832	0.0038929	15.71	0.562248	26.079	0.710028	15.6985	0.562248	15.6639	0.562248	22.9927	0.0038929	19.9124	0.0038929	0.4108	0.374	0.375	0.3382	0.1184	0.1528	0.1135	0.112	0.4177	0.3819	6.49382	64.4721	102	102	102	102	102	102	0.112944
1302	130208	2007	166	169	272	103	3	3.94579	4.3903	9.60233	22.4537	0.009474	19.1442	0.009474	21.287	0.009474	17.9775	0.009474	16.4414	0.532724	26.8006	0.659007	16.3982	0.532724	16.3557	0.532724	22.5738	0.009474	19.2643	0.009474	0.5276	0.4563	0.452	0.3807	0.1762	0.2391	0.1749	0.1744	0.5282	0.4526	6.92793	66.8956	103	103	103	106	106	105	0.0952519
1302	130208	2008	169	172	273	101	3	3.97212	4.42371	11.0578	20.9827	0.0006726	18.2219	0.0006726	19.5626	0.0006726	16.8019	0.0006726	15.7599	0.233654	25.2255	0.428124	15.6582	0.233654	15.6234	0.233654	21.1731	0.0006726	18.4123	0.0006726	0.6635	0.6226	0.6226	0.5817	0.2058	0.3412	0.198	0.1979	0.6639	0.623	6.44043	70.9138	101	101	101	101	101	101	0.114205
1302	130208	2009	166	167	272	105	1	3.61261	3.91633	6.77872	21.9186	0.017773	18.4966	0.017773	20.4577	0.017773	17.0357	0.017773	16.2392	0.567199	25.7401	0.679671	16.0759	0.567199	16.0299	0.567199	21.9839	0.017773	18.5619	0.017773	0.4239	0.407	0.3995	0.3826	0.2283	0.3556	0.2233	0.2233	0.4291	0.4047	7.3052	66.6648	105	105	105	108	108	106	0.120118
1302	130208	2010	173	174	279	105	1	3.58433	4.07926	7.12838	21.3318	0.0245139	18.2932	0.0245139	20.1967	0.0245139	17.1581	0.0245139	14.1123	0.358773	23.1172	0.402039	14.0512	0.358773	14.0221	0.358773	21.5031	0.0245139	18.4645	0.0245139	0.5528	0.5175	0.5026	0.4673	0.1346	0.2049	0.1342	0.1281	0.5543	0.5041	6.73639	69.3683	105	105	105	112	112	109	0.124773
1302	130208	2011	169	171	276	105	2	3.33438	4.08974	7.68257	21.2409	0.0008353	18.326	0.0008353	19.9486	0.0008353	17.0337	0.0008353	15.5803	0.409707	24.3378	0.54976	15.4211	0.409707	15.4115	0.409707	21.4992	0.0008353	18.5843	0.0008353	0.582	0.5595	0.5539	0.5314	0.1368	0.2454	0.1368	0.1368	0.6082	0.5801	7.36025	68.2889	105	105	105	112	112	109	0.141354
1302	130208	2012	169	172	272	100	3	3.55283	3.95121	8.30764	21.3008	0.0014725	17.9539	0.0014725	19.9121	0.0014725	16.5652	0.0014725	15.6124	0.364836	24.9556	0.414174	15.5847	0.364836	15.5804	0.364836	21.3843	0.0014725	18.0374	0.0014725	0.8035	0.7726	0.7842	0.7533	0.2447	0.3699	0.2407	0.2404	0.8859	0.8666	7.30496	67.7359	100	100	100			100	0.157854
1302	130208	2013	171	175	272	97	4	4.07139	4.03194	9.50775	21.9143	0.0152754	18.7696	0.0152754	20.6619	0.0152754	17.5172	0.0152754	14.3624	0.335718	23.3245	0.377321	14.3624	0.335718	14.3624	0.335718	22.1082	0.0152754	18.9635	0.0152754	0.5659	0.5298	0.5537	0.5176	0.1783	0.3835	0.1691	0.1681	0.5672	0.555	6.72332	70.2912	97	97	97			97	0.174355
1302	130209	2001	168	169	271	102	1	3.91156	2.59783	7.05101	22.7201	0.011559	19.3936	0.0110731	21.1265	0.011559	17.7999	0.0110731	15.7949	0.485494	25.295	0.629892	15.6844	0.485494	15.6788	0.485494	22.8589	0.011559	19.5323	0.0110731	0.3034	0.2637	0.2999	0.2602	0.1396	0.2351	0.1366	0.1286	0.3118	0.3083	7.33091	70.0671						102	0.229578
1302	130209	2002	167	168	271	103	1	4.49751	2.62708	7.01792	21.1366	0.0151553	17.9841	0.0151553	20.1338	0.0151553	16.9813	0.0151553	16.6284	0.204589	26.6872	0.30215	16.6184	0.204589	16.4666	0.204589	21.1638	0.0151553	18.0113	0.0151553	0.2454	0.2311	0.2288	0.2145	0.1032	0.1809	0.0985	0.0985	0.2513	0.2347	6.84388	67.6945						103	0.226299
1302	130209	2003	167	167	276	109	1	4.32029	3.17442	7.55258	20.9702	0	17.9031	0	19.7022	0	16.635	0	15.6698	0.220268	24.1524	0.329663	15.6422	0.220268	15.5819	0.220268	21.0857	0	18.0185	0	0.6777	0.5809	0.6716	0.5748	0.1351	0.169	0.1316	0.1197	0.6988	0.6927	6.93247	71.2735						109	0.224843
1302	130209	2004	164	169	279	110	5	4.64753	3.54484	7.95593	20.8054	0.0067821	18.1068	0.0067821	19.3243	0.0067821	16.6257	0.0067821	16.0821	0.275535	25.4766	0.314214	15.9191	0.275535	15.8611	0.275535	21.0349	0.0067821	18.3363	0.0067821	0.6261	0.6157	0.5641	0.5537	0.2281	0.471	0.2267	0.2267	0.6274	0.5654	7.00128	71.3531						110	0.222028
1302	130209	2005	169	170	276	106	1	4.74533	4.03486	9.23224	21.9326	0.0052143	19.4882	0.0052143	20.2801	0.0052143	17.8358	0.0052143	15.0862	0.261907	25.2478	0.32673	14.8411	0.261907	14.8394	0.261907	22.257	0.0052143	19.8126	0.0052143	0.5688	0.5635	0.4321	0.4268	0.3047	0.4426	0.2992	0.2977	0.5689	0.4322	6.92808	70.0181						106	0.219067
1302	130209	2006	168	172	274	102	4	5.25494	3.7355	9.31928	22.2327	0	19.48	0	20.2569	0	17.5042	0	14.9891	0.358416	25.8575	0.501463	14.9793	0.358416	14.9481	0.358416	22.5118	0	19.759	0	0.378	0.3539	0.3286	0.3045	0.1435	0.17	0.1366	0.1357	0.3853	0.3359	6.58877	70.1759						102	0.216256
1302	130209	2007	164	167	273	106	3	5.09436	3.73993	9.70707	22.0036	0.0024683	18.8591	0.0024683	20.776	0.0024683	17.6315	0.0024683	15.8745	0.294382	26.5237	0.364093	15.8078	0.294382	15.7702	0.294382	22.1355	0.0024683	18.991	0.0024683	0.567	0.4641	0.4687	0.3658	0.2378	0.2798	0.2361	0.2348	0.567	0.4687	7.08815	72.9385						106	0.213518
1302	130209	2008	169	171	272	101	2	5.02951	4.12537	11.2767	21.1382	0	18.4854	0	19.5267	0	16.874	0	15.5587	0.135783	25.3543	0.29851	15.4414	0.135783	15.4057	0.135783	21.3628	0	18.71	0	0.6318	0.5939	0.5998	0.5619	0.1648	0.3041	0.1574	0.1567	0.6319	0.5999	6.81864	75.2755						101	0.223295
1302	130209	2009	164	165	273	108	1	5.14847	4.8432	10.4327	22.478	0.0085877	19.092	0.0085877	20.8249	0.0085877	17.4389	0.0085877	16.2709	0.452672	26.5056	0.572476	16.0522	0.452672	16.0089	0.452672	22.559	0.0085877	19.173	0.0085877	0.3302	0.3148	0.3068	0.2914	0.1851	0.2798	0.1812	0.1812	0.3318	0.3084	7.51366	68.0448						108	0.232824
1302	130209	2010	171	172	284	112	1	4.97985	4.50788	11.1787	21.0612	0.017106	18.2313	0.017106	19.8091	0.017106	16.9792	0.017106	13.6492	0.191927	23.1835	0.233974	13.557	0.191927	13.5234	0.191927	21.2596	0.017106	18.4296	0.017106	0.5616	0.5292	0.4861	0.4537	0.136	0.2163	0.1352	0.1282	0.5624	0.4869	6.68456	70.0796						112	0.206464
1302	130209	2011	169	171	283	112	2	4.86822	4.32666	11.5071	21.2678	0	18.3661	0	19.8413	0	16.9395	0	15.4946	0.218118	24.8788	0.350784	15.311	0.218118	15.3018	0.218118	21.5502	0	18.6485	0	0.6102	0.5861	0.5836	0.5595	0.1376	0.2255	0.1376	0.1376	0.6438	0.6172	7.21517	70.4373						112	0.203915
1302	130223	1994	169	172	266	94	3	1.51442	1.55514	3.43311	20.8452	0.001112	18.2505	0.001112	19.7323	0.001112	17.1376	0.001112	15.1593	0.407947	23.7516	0.492817	15.1098	0.407947	15.0865	0.407947	21.0586	0.001112	18.4639	0.001112	0.7405	0.7318	0.6968	0.6881	0.1309	0.2094	0.1301	0.1283	0.7472	0.7035	7.82866	68.6942						94
1302	130223	1995	173	175	269	94	2	2.01944	1.89456	2.55653	18.3756	0	16.1158	0	17.1024	0	14.8426	0	14.1485	0.110541	22.7223	0.155316	14.0712	0.110541	14.0176	0.110541	18.6432	0	16.3834	0	0.7515	0.7202	0.679	0.6477	0.1976	0.3065	0.1949	0.1949	0.7574	0.6849	6.63888	73.1925						94	0.119275
1302	130223	1996	171	177	271	94	6	1.68119	2.33059	3.43349	19.2257	0	16.4603	0	18.2069	0	15.4414	0	14.2819	0.282715	22.9764	0.303262	14.2229	0.282715	14.2007	0.282715	19.2941	0	16.5287	0	0.6416	0.6139	0.6038	0.5761	0.1449	0.2374	0.1434	0.141	0.6466	0.6088	6.7446	72.1593						94	0.118131
1302	130223	1997	169	177	268	91	8	1.72771	2.001	5.42377	20.6188	0.0067634	18.048	0.0067634	19.4335	0.0067634	16.8627	0.0067634	15.1881	0.376756	23.711	0.405103	15.0254	0.376756	15.0045	0.376756	20.7518	0.0067634	18.181	0.0067634	0.4172	0.4092	0.3743	0.3663	0.1217	0.1903	0.1216	0.1158	0.4268	0.3839	8.09151	64.7114						91	0.117586
1302	130223	1998	169	175	276	101	6	1.54932	2.26074	5.54393	21.0055	0.0010325	18.2978	0.0010325	19.3177	0.0010325	16.61	0.0010325	15.4705	0.21009	23.8883	0.240273	15.4292	0.21009	15.4081	0.21009	21.2164	0.0010325	18.5087	0.0010325	0.6772	0.6271	0.5815	0.5314	0.2529	0.3244	0.2412	0.2408	0.6787	0.583	6.73146	73.7472						101	0.117305
1302	130223	1999	174	179	274	95	5	1.55123	2.17237	5.4707	21.0585	0.0273543	18.4229	0.0273543	19.9729	0.0273543	17.3373	0.0273543	14.919	0.350746	24.9641	0.513575	14.691	0.350746	14.5947	0.350746	21.2576	0.0273543	18.622	0.0273543	0.3131	0.2926	0.2868	0.2663	0.1247	0.1991	0.1235	0.1235	0.345	0.3187	7.46128	66.4142						95	0.116913
1302	130223	2001	169	172	271	99	3	1.8354	2.60752	7.05101	21.9855	0.0159511	18.6586	0.0142382	20.5694	0.0159511	17.2425	0.0142382	15.7721	0.572824	24.6452	0.705569	15.6744	0.572824	15.6727	0.572824	22.1047	0.0159511	18.7778	0.0142382	0.4804	0.4354	0.4628	0.4178	0.2185	0.2977	0.2153	0.205	0.4904	0.4728	7.6954	68.6334	102	102				100	0.117435
1302	130223	2002	167	171	270	99	4	2.08132	2.74722	7.01792	20.4845	0.0198867	17.3163	0.0198867	19.645	0.0198867	16.4768	0.0198867	16.3644	0.258397	25.7768	0.339595	16.3599	0.258397	16.2203	0.258397	20.5053	0.0198867	17.3372	0.0198867	0.3408	0.3242	0.3255	0.3089	0.1359	0.2222	0.1322	0.1322	0.3454	0.3301	7.02767	65.5888	103	103				100	0.116914
1302	130223	2003	167	167	276	109	1	2.78601	3.28013	6.52494	20.5496	4.07e-05	17.4635	4.07e-05	19.4336	4.07e-05	16.3475	4.07e-05	15.585	0.291859	23.4373	0.395793	15.5472	0.291859	15.4932	0.291859	20.6374	4.07e-05	17.5513	4.07e-05	0.591	0.4983	0.5639	0.4712	0.1522	0.2064	0.1494	0.1391	0.6131	0.586	6.72434	70.1593	109	109				109	0.113
1302	130223	2004	164	169	279	110	5	3.16681	3.81189	6.10033	20.0581	0.0108252	17.4031	0.0108252	18.7597	0.0108252	16.1047	0.0108252	15.8979	0.329662	24.7005	0.366412	15.7476	0.329662	15.6941	0.329662	20.2273	0.0108252	17.5723	0.0108252	0.5689	0.5531	0.5115	0.4957	0.2207	0.4354	0.2189	0.2185	0.574	0.5166	6.97817	68.1551	110	110				110	0.112446
1302	130223	2005	169	170	276	106	1	3.08936	4.26361	6.07324	20.9171	0.0028114	18.4967	0.0028114	19.5045	0.0028114	17.0842	0.0028114	14.9036	0.266436	24.2974	0.329204	14.6901	0.266436	14.6894	0.266436	21.1805	0.0028114	18.7602	0.0028114	0.6247	0.6136	0.4854	0.4743	0.3164	0.4488	0.312	0.3112	0.6247	0.4854	7.04533	68.0636	106	106				106	0.111043
1302	130223	2006	171	174	276	102	3	3.41978	4.01516	6.18388	21.6747	0.001547	18.839	0.001547	19.9295	0.001547	17.0938	0.001547	14.862	0.435594	24.8348	0.561728	14.8551	0.435594	14.8303	0.435594	21.9181	0.001547	19.0823	0.001547	0.4002	0.3659	0.3673	0.333	0.1355	0.1705	0.1294	0.1272	0.4071	0.3742	6.49203	67.7672	102	102				102	0.11097
1302	130223	2007	167	170	272	102	3	3.26815	4.47153	6.40782	21.3808	0.0035003	18.3263	0.0035003	20.284	0.0035003	17.2295	0.0035003	15.6061	0.407	25.5765	0.504491	15.5652	0.407	15.5297	0.407	21.4857	0.0035003	18.4312	0.0035003	0.5317	0.4546	0.4461	0.369	0.2058	0.265	0.2046	0.204	0.5326	0.447	6.90993	69.77	106	106				103	0.100538
1302	130223	2008	169	171	272	101	2	3.59864	4.42777	7.18539	20.3579	0.0001009	17.7893	0.0001009	18.9642	0.0001009	16.3956	0.0001009	15.1817	0.171272	24.3187	0.337114	15.0965	0.171272	15.0673	0.171272	20.5456	0.0001009	17.977	0.0001009	0.5961	0.5578	0.5579	0.5196	0.1846	0.3128	0.1769	0.1765	0.5966	0.5584	6.4764	72.9439	101	101				101	0.106218
1302	130223	2009	164	165	273	108	1	4.15826	4.65554	6.34619	21.463	0.0130165	18.1597	0.0130165	20.0532	0.0130165	16.7498	0.0130165	15.832	0.47075	25.2491	0.566109	15.6671	0.47075	15.624	0.47075	21.5388	0.0130165	18.2354	0.0130165	0.3931	0.3781	0.3653	0.3503	0.2128	0.3316	0.2095	0.2093	0.397	0.3692	7.28084	67.545	108	108				108	0.111898
1302	130223	2010	175	176	284	108	1	4.28471	4.26737	6.39684	20.7217	0.0181707	17.8762	0.0181707	19.623	0.0181707	16.7776	0.0181707	13.6074	0.284998	22.5101	0.32235	13.5356	0.284998	13.5079	0.284998	20.8836	0.0181707	18.0381	0.0181707	0.6557	0.6169	0.5894	0.5506	0.1359	0.2168	0.1354	0.1279	0.6585	0.5922	6.44506	70.7495	112	112				109	0.105121
1302	130223	2011	172	174	282	108	2	4.60536	4.15732	6.44115	20.73	0.0002837	17.9289	0.0002837	19.463	0.0002837	16.6619	0.0002837	15.0922	0.295173	23.7725	0.424521	14.94	0.295173	14.9301	0.295173	20.9803	0.0002837	18.1792	0.0002837	0.5538	0.5353	0.5218	0.5033	0.1322	0.2462	0.1322	0.1322	0.5828	0.5508	7.14037	69.4078	112	112				109	0.122587
1302	130223	2012	174	174	285	111	1	4.67643	3.96068	6.48672	20.5895	0	17.3695	0	19.2604	0	16.0404	0	15.1573	0.276276	24.4788	0.324635	15.1295	0.276276	15.1259	0.276276	20.664	0	17.4441	0	0.8641	0.8254	0.8491	0.8104	0.2373	0.3328	0.2324	0.2317	0.9318	0.9168	7.27364	69.8606						111	0.113987
1302	130224	1994	169	172	266	94	3	2.17722	1.42026	3.43311	21.3821	0.0006414	18.7569	0.0006414	20.1032	0.0006414	17.4779	0.0006414	15.1512	0.356976	24.5605	0.475903	15.0724	0.356976	15.0404	0.356976	21.6362	0.0006414	19.0109	0.0006414	0.7102	0.6986	0.6812	0.6696	0.1464	0.219	0.1457	0.1431	0.7193	0.6903	7.99381	70.4064						94
1302	130224	1995	173	175	269	94	2	3.26821	1.73831	2.55653	18.9052	0	16.63	0	17.5237	0	15.2485	0	14.1564	0.0981496	23.4208	0.148482	14.0745	0.0981496	14.0153	0.0981496	19.1829	0	16.9077	0	0.719	0.6847	0.6441	0.6098	0.1737	0.3093	0.1716	0.1716	0.7269	0.652	6.74461	74.7076						94	0.144853
1302	130224	1996	171	177	271	94	6	2.30291	2.25162	3.43349	19.4393	0	16.7302	0	18.2925	0	15.5835	0	14.2256	0.21121	23.4717	0.232117	14.1436	0.21121	14.1107	0.21121	19.5225	0	16.8134	0	0.4778	0.4485	0.4361	0.4068	0.1443	0.2437	0.1428	0.1404	0.4813	0.4396	6.79892	74.1149						94	0.143906
1302	130224	1997	169	177	268	91	8	2.79478	1.91466	5.42377	20.9263	0.0036539	18.4614	0.0036539	19.5854	0.0036539	17.1205	0.0036539	15.0491	0.307168	23.992	0.32952	14.8782	0.307168	14.8536	0.307168	21.0816	0.0036539	18.6167	0.0036539	0.4556	0.4493	0.3949	0.3886	0.1544	0.2231	0.1544	0.1483	0.4663	0.4056	8.27481	66.9683						91	0.142533
1302	130224	1998	169	175	276	101	6	2.52363	2.19685	5.54393	21.5595	0.0014149	18.8945	0.0014149	19.6931	0.0014149	17.0281	0.0014149	15.2624	0.179641	24.2288	0.213471	15.2052	0.179641	15.1784	0.179641	21.8074	0.0014149	19.1424	0.0014149	0.6395	0.5967	0.5275	0.4847	0.2493	0.3399	0.2333	0.2327	0.6415	0.5295	6.77173	75.361						101	0.141638
1302	130224	1999	174	179	274	95	5	2.67971	2.07528	5.4707	21.3343	0.0165124	18.8617	0.0165124	20.1252	0.0165124	17.6526	0.0165124	14.7975	0.299897	25.4215	0.466544	14.5588	0.299897	14.4638	0.299897	21.5473	0.0165124	19.0747	0.0165124	0.3041	0.279	0.2666	0.2415	0.1285	0.2112	0.127	0.127	0.3368	0.2993	7.45479	68.4218						95	0.140576
1302	130224	2001	169	172	271	99	3	2.37703	2.60046	7.05101	22.554	0.0142938	19.2941	0.0137056	20.9683	0.0142938	17.7083	0.0137056	15.6537	0.499164	25.0976	0.642956	15.5469	0.499164	15.5404	0.499164	22.6955	0.0142938	19.4355	0.0137056	0.3048	0.266	0.3003	0.2615	0.1412	0.238	0.1375	0.1294	0.3126	0.3081	7.54711	69.9712						100	0.140945
1302	130224	2002	167	171	270	99	4	3.01703	2.72183	7.01792	21.0187	0.0154936	17.8806	0.0154936	20.022	0.0154936	16.884	0.0154936	16.5034	0.210113	26.5148	0.30973	16.495	0.210113	16.3423	0.210113	21.0433	0.0154936	17.9053	0.0154936	0.266	0.2515	0.2515	0.237	0.111	0.1904	0.1071	0.1071	0.2728	0.2583	6.84804	66.8899						100	0.132931
1302	130224	2003	167	167	276	109	1	3.2735	3.17267	6.7896	20.8248	0	17.7922	0	19.5696	0	16.537	0	15.5525	0.226854	23.9862	0.340977	15.521	0.226854	15.4606	0.226854	20.941	0	17.9083	0	0.6761	0.5796	0.6713	0.5748	0.1345	0.1697	0.1308	0.1182	0.6974	0.6926	6.84038	71.218						109	0.128387
1302	130224	2004	164	169	279	110	5	3.97255	3.72944	7.86202	20.7464	0.0092562	18.0805	0.0092562	19.2601	0.0092562	16.5942	0.0092562	15.9885	0.29104	25.3342	0.334379	15.8251	0.29104	15.7653	0.29104	20.9741	0.0092562	18.3082	0.0092562	0.5973	0.5873	0.5366	0.5266	0.2255	0.4674	0.2233	0.2233	0.5992	0.5385	6.96756	70.4658						110	0.128206
1302	130224	2005	169	170	276	106	1	3.71854	4.1182	8.12758	21.7642	0.0043403	19.3679	0.0043403	20.1304	0.0043403	17.7342	0.0043403	14.9576	0.263339	25.0822	0.328184	14.7112	0.263339	14.7087	0.263339	22.0933	0.0043403	19.697	0.0043403	0.5729	0.5691	0.42	0.4162	0.3096	0.4364	0.3044	0.3031	0.5729	0.42	7.02662	69.6173						106	0.126985
1302	130224	2006	171	174	276	102	3	3.63227	3.79828	9.04277	22.0943	0	19.3673	0	20.1336	0	17.4066	0	14.8548	0.36891	25.6422	0.513295	14.845	0.36891	14.8131	0.36891	22.3681	0	19.6411	0	0.3943	0.3691	0.3497	0.3245	0.142	0.1649	0.1335	0.1325	0.4013	0.3567	6.54229	69.7264						102	0.126355
1302	130224	2007	167	170	272	102	3	4.089	4.17688	8.30029	21.8998	0.0019505	18.7853	0.0019505	20.6866	0.0019505	17.5721	0.0019505	15.7934	0.312252	26.3675	0.386707	15.7266	0.312252	15.6867	0.312252	22.0318	0.0019505	18.9173	0.0019505	0.5798	0.4742	0.4871	0.3815	0.2339	0.2794	0.2325	0.2318	0.5798	0.4871	6.97134	72.098						103	0.157236
1302	130224	2008	169	171	272	101	2	5.02951	4.21275	8.35373	20.9989	0	18.3979	0	19.4069	0	16.8059	0	15.4349	0.137254	25.1606	0.297738	15.3178	0.137254	15.2817	0.137254	21.2276	0	18.6266	0	0.5553	0.5192	0.5206	0.4845	0.1648	0.3072	0.1573	0.1564	0.5555	0.5208	6.64165	74.6598						101	0.139272
1302	130224	2009	164	165	273	108	1	3.95903	4.68994	9.716	22.3903	0.0083586	19.0243	0.0083586	20.7316	0.0083586	17.3656	0.0083586	16.2154	0.458887	26.3695	0.579227	15.9899	0.458887	15.9443	0.458887	22.4767	0.0083586	19.1107	0.0083586	0.3452	0.3275	0.3173	0.2996	0.1834	0.2771	0.1796	0.1796	0.3475	0.3196	7.38983	68.1476						108	0.121308
1302	130224	2010	175	176	284	108	1	3.89061	4.86002	9.41542	20.951	0.0197829	18.1648	0.0197829	19.7193	0.0197829	16.9331	0.0197829	13.5504	0.198208	23.0735	0.244197	13.4551	0.198208	13.4189	0.198208	21.1505	0.0197829	18.3643	0.0197829	0.5803	0.5425	0.5024	0.4646	0.141	0.2267	0.1401	0.1316	0.5812	0.5033	6.3737	70.7936						109	0.132937
1302	130224	2011	172	174	282	108	2	3.60598	4.71607	8.97683	21.1316	0	18.2651	0	19.7156	0	16.8491	0	15.3575	0.219036	24.6764	0.350239	15.1682	0.219036	15.1582	0.219036	21.4069	0	18.5403	0	0.5969	0.5756	0.5724	0.5511	0.1315	0.2266	0.1315	0.1315	0.6308	0.6063	7.13276	70.3925						109	0.130266
1302	130224	2012	174	174	285	111	1	3.8183	4.60203	9.6905	21.3884	0.0004227	18.1634	0.0004227	19.7827	0.0004227	16.5577	0.0004227	15.2051	0.206801	25.1591	0.25082	15.1674	0.206801	15.1626	0.206801	21.4866	0.0004227	18.2616	0.0004227	0.8967	0.8485	0.89	0.8418	0.2308	0.3212	0.2242	0.2237	0.9631	0.9564	7.31535	70.5222						111	0.127595
1302	130225	1994	169	172	266	94	3	1.35439	1.90844	3.43311	21.6184	0	18.9597	0	20.2848	0	17.6262	0	15.2462	0.294606	24.7052	0.389997	15.1624	0.294606	15.1292	0.294606	21.8817	0	19.2231	0	0.6801	0.6704	0.6492	0.6395	0.1361	0.2068	0.1348	0.1325	0.6886	0.6577	7.80752	71.1344	94					94
1302	130225	1995	173	175	269	94	2	1.9336	2.20623	2.55653	19.0645	0	16.7925	0	17.6141	0	15.3421	0	14.1905	0.0777915	23.7391	0.131091	14.0898	0.0777915	14.0277	0.0777915	19.3567	0	17.0847	0	0.7234	0.6946	0.6479	0.6191	0.1981	0.3156	0.1958	0.1958	0.7313	0.6558	6.64737	75.5892	94					94	0.14218
1302	130225	1996	171	177	271	94	6	1.5688	2.83242	3.43349	19.7053	0	16.9453	0	18.516	0	15.756	0	14.3474	0.198871	23.8906	0.21786	14.2622	0.198871	14.2276	0.198871	19.7962	0	17.0362	0	0.4927	0.4653	0.4463	0.4189	0.154	0.2477	0.1527	0.1507	0.4963	0.4499	6.76634	74.9786	94					94	0.144553
1302	130225	1997	169	177	268	91	8	2.08633	2.34986	5.42377	21.2048	0.0043943	18.6685	0.0043943	19.8354	0.0043943	17.2992	0.0043943	15.3005	0.292981	24.4681	0.320273	15.1058	0.292981	15.0812	0.292981	21.374	0.0043943	18.8377	0.0043943	0.4424	0.4363	0.39	0.3839	0.1377	0.2033	0.1374	0.1319	0.4517	0.3993	8.12782	67.6814	91					91	0.145254
1302	130225	1998	169	175	276	101	6	2.19885	2.69991	5.54393	21.5889	0.0013975	18.9063	0.0013975	19.6832	0.0013975	17.0006	0.0013975	15.3016	0.148685	24.5082	0.185788	15.2354	0.148685	15.205	0.148685	21.8492	0.0013975	19.1667	0.0013975	0.6743	0.6359	0.5608	0.5224	0.2526	0.3444	0.2382	0.2378	0.676	0.5625	6.70826	76.0202	101					101	0.14522
1302	130225	1999	174	179	274	95	5	2.639	2.49444	5.4707	20.8633	0.0140268	18.4514	0.0140268	19.6971	0.0140268	17.2852	0.0140268	14.3188	0.265126	25.1141	0.426349	14.0419	0.265126	13.974	0.265126	21.0593	0.0140268	18.6474	0.0140268	0.3025	0.2795	0.2709	0.2479	0.1241	0.1965	0.123	0.123	0.3372	0.3056	7.53166	68.3752	95					95	0.145939
1302	130225	2001	169	175	271	96	6	3.55415	2.85403	7.05101	21.8298	0.0129038	18.7397	0.0129038	20.3132	0.0129038	17.2231	0.0129038	15.193	0.402139	24.467	0.51106	15.0878	0.402139	15.0831	0.402139	21.9664	0.0129038	18.8763	0.0129038	0.3169	0.2724	0.3097	0.2652	0.1383	0.2315	0.1357	0.1279	0.3244	0.3172	7.75078	70.4403	96					96	0.146309
1302	130225	2002	167	173	268	95	6	4.1267	2.8822	7.01792	20.3809	0.0066441	17.4073	0.0066441	19.427	0.0066441	16.4534	0.0066441	15.9159	0.133695	25.7179	0.208214	15.9123	0.133695	15.7685	0.133695	20.4021	0.0066441	17.4285	0.0066441	0.3382	0.3238	0.3248	0.3104	0.1282	0.2062	0.1248	0.1248	0.3446	0.3312	6.80786	66.4994	95					95	0.155604
1302	130225	2006	174	176	277	101	2	4.52158	3.93684	8.92178	21.2862	0	18.6993	0	19.3948	0	16.8079	0	14.2826	0.245334	24.8401	0.355089	14.274	0.245334	14.2494	0.245334	21.5523	0	18.9655	0	0.4174	0.3986	0.3757	0.3569	0.1575	0.1883	0.1503	0.1484	0.4242	0.3825	6.49174	70.3455	101					101	0.157812
1302	130225	2007	170	172	270	98	2	4.30612	4.14377	9.28862	21.2387	0.0016721	18.2712	0.0016721	20.0513	0.0016721	17.0838	0.0016721	15.2156	0.241501	25.5587	0.295611	15.1565	0.241501	15.1274	0.241501	21.3686	0.0016721	18.4011	0.0016721	0.5474	0.446	0.4613	0.3599	0.2201	0.2574	0.2191	0.2185	0.5474	0.4613	6.82458	71.8964	98					98	0.168683
1302	130225	2010	178	180	283	103	2	4.97263	4.75199	10.7608	20.0368	0.0105315	17.4502	0.0105315	18.886	0.0105315	16.2994	0.0105315	12.9044	0.113518	22.1355	0.145488	12.8216	0.113518	12.7951	0.113518	20.2212	0.0105315	17.6346	0.0105315	0.5985	0.5666	0.516	0.4841	0.1401	0.2354	0.1395	0.1312	0.5992	0.5167	5.93889	71.574	103					103	0.169821
1302	130225	2011	174	177	281	104	3	4.86822	4.61677	9.95276	20.3623	0	17.6462	0	18.9985	0	16.2825	0	14.719	0.141094	23.7476	0.233361	14.5456	0.141094	14.5354	0.141094	20.6213	0	17.9052	0	0.5962	0.5782	0.573	0.555	0.1431	0.2354	0.1431	0.1431	0.6305	0.6073	6.95276	70.1613	104					104	0.164278
1302	130225	2012	174	174	285	111	1	5.00562	4.44747	10.5019	20.48	0	17.5165	0	18.9876	0	16.0241	0	14.5139	0.114	24.2019	0.148261	14.4783	0.114	14.4758	0.114	20.567	0	17.6035	0	0.9296	0.8846	0.9222	0.8772	0.2156	0.3013	0.2113	0.2109	1.0076	1.0002	7.17136	70.9007	111					111	0.166446
1302	130229	1998	165	173	268	95	8	1.63329	3.00109	5.1216	22.0136	0.003858	19.0282	0.003858	20.2795	0.003858	17.2941	0.003858	16.5321	0.353603	25.2286	0.402987	16.4947	0.353603	16.4665	0.353603	22.2124	0.003858	19.227	0.003858	0.7817	0.7091	0.7055	0.6329	0.2961	0.3591	0.2852	0.2849	0.7844	0.7082	6.43099	72.4693	95					95	0.125416
1302	130229	1999	166	168	266	98	2	1.71954	2.90027	5.36817	21.9627	0.0754676	19.0857	0.0754676	20.8547	0.0754676	17.9777	0.0754676	15.7376	0.529696	25.8463	0.724443	15.5101	0.529696	15.3978	0.529696	22.1543	0.0754676	19.2773	0.0754676	0.3044	0.2856	0.2779	0.2591	0.1441	0.2306	0.1434	0.1431	0.3322	0.3057	7.26322	65.612	98					98	0.124872
1302	130229	2000	165	167	275	108	2	2.04227	2.15023	6.15324	23.1239	0.148898	20.0477	0.148898	22.0431	0.148898	18.9669	0.148898	16.081	0.821012	25.2433	1.00631	15.9714	0.821012	15.9714	0.821012	23.2264	0.148898	20.1502	0.148898	0.4539	0.4133	0.387	0.3464	0.1377	0.2464	0.137	0.1232	0.4577	0.3908	7.32396	66.0831	108					108	0.123776
1302	130229	2001	166	170	270	100	4	2.24952	3.63958	6.7373	22.7056	0.0475701	19.0242	0.0353762	21.2972	0.0475701	17.6158	0.0353762	16.5529	0.855183	25.3185	1.01565	16.4608	0.855183	16.4599	0.855183	22.8276	0.0475701	19.1461	0.0353762	0.5291	0.4749	0.513	0.4588	0.2047	0.2743	0.2027	0.1909	0.5436	0.5275	7.3651	67.0088	100					100	0.122827
1302	130229	2002	167	169	273	104	2	2.58706	3.57589	7.01792	21.4073	0.0437685	18.0524	0.0437355	20.5617	0.0437685	17.2067	0.0437355	16.9146	0.477282	26.3339	0.580866	16.9107	0.477282	16.7408	0.477282	21.4291	0.0437685	18.0742	0.0437355	0.2989	0.2726	0.2774	0.2511	0.1296	0.2281	0.1267	0.1267	0.3004	0.2789	7.08361	64.2508	104	99	99	99	99	101	0.119192
1302	130229	2003	165	165	275	110	1	3.38435	2.94527	7.46621	21.309	0.0049043	17.934	0.0049043	20.2317	0.0049043	16.8568	0.0049043	16.3542	0.489395	24.2646	0.634633	16.3307	0.489395	16.2577	0.489395	21.3932	0.0049043	18.0183	0.0049043	0.4778	0.3979	0.4402	0.3603	0.1639	0.2164	0.1601	0.1539	0.5061	0.4685	6.50529	68.2798	110					109	0.125729
1302	130229	2004	165	168	277	109	3	3.28784	4.64796	7.84575	20.6193	0.0184517	17.7522	0.0184517	19.3174	0.0184517	16.4503	0.0184517	16.6522	0.489538	25.2187	0.530473	16.4959	0.489538	16.4315	0.489538	20.7845	0.0184517	17.9174	0.0184517	0.5526	0.535	0.4946	0.477	0.2129	0.419	0.2123	0.2123	0.5606	0.5026	6.82176	66.849	109	106	106	106	106	107	0.125135
1302	130229	2005	169	170	275	105	1	2.98953	4.1937	7.67785	21.7511	0.0161896	19.074	0.0161896	20.2812	0.0161896	17.6041	0.0161896	15.6788	0.442144	24.9577	0.53308	15.5059	0.442144	15.5041	0.442144	22.0267	0.0161896	19.3496	0.0161896	0.5922	0.5872	0.4675	0.4625	0.2907	0.4063	0.2883	0.2875	0.5925	0.4678	6.87922	65.7119	105	104	104	104	104	104	0.124296
1302	130229	2006	168	170	273	103	2	3.13905	4.80292	8.18135	22.5585	0.0066746	19.3804	0.0066746	20.7586	0.0066746	17.5806	0.0066746	15.867	0.620835	25.8871	0.766147	15.8571	0.620835	15.8217	0.620835	22.8093	0.0066746	19.6313	0.0066746	0.4601	0.435	0.4212	0.3961	0.1224	0.1477	0.1184	0.1175	0.4649	0.426	6.247	66.6614	103	102	102	102	102	102	0.101665
1302	130229	2007	165	168	270	102	3	2.36934	3.81926	9.70707	22.5908	0.0177568	19.2574	0.0176011	21.4362	0.0177568	18.1029	0.0176011	16.5275	0.654962	26.623	0.795885	16.4957	0.654962	16.4544	0.654962	22.6948	0.0177568	19.3615	0.0176011	0.5208	0.4565	0.4566	0.3923	0.1558	0.2059	0.1549	0.1549	0.5221	0.4579	6.76609	66.4661	102	101	101	101	101	102	0.0790332
1302	130229	2008	167	170	272	102	3	2.56659	4.89212	11.2767	21.3538	0.001773	18.4749	0.001773	19.9542	0.001773	17.0754	0.001773	16.156	0.32534	25.4147	0.531733	16.0704	0.32534	16.04	0.32534	21.537	0.001773	18.6582	0.001773	0.6993	0.6557	0.652	0.6084	0.2384	0.3561	0.2304	0.2304	0.6996	0.6523	6.2403	70.0233	102	100	100	100	100	101	0.0564019
1302	130229	2009	165	166	271	105	1	3.4973	3.13981	8.80418	22.1711	0.0275694	18.6733	0.0275694	20.7046	0.0275694	17.2069	0.0275694	16.4849	0.664489	25.9273	0.781954	16.3364	0.664489	16.2922	0.664489	22.223	0.0275694	18.7252	0.0275694	0.4485	0.4351	0.4241	0.4107	0.2333	0.3725	0.2273	0.2273	0.457	0.4326	7.11867	65.098	105	101	101	101	101	103	0.0702995
1302	130229	2010	172	173	277	104	1	3.38455	3.27242	9.31754	21.8583	0.0385366	18.6555	0.0383013	20.7259	0.0385366	17.5231	0.0383013	14.5191	0.474124	23.5034	0.531392	14.4734	0.474124	14.4447	0.474124	22.0242	0.0385366	18.8214	0.0383013	0.4628	0.4166	0.4236	0.3774	0.1335	0.2116	0.1333	0.1267	0.4634	0.4242	6.60146	68.2744	104	98	98	98	98	100	0.0841971
1302	130229	2011	169	171	274	103	2	3.51132	2.90366	8.70461	21.5453	0.0028082	18.5605	0.0028082	20.2827	0.0028082	17.2978	0.0028082	15.9714	0.515004	24.6975	0.669334	15.8139	0.515004	15.8039	0.515004	21.7903	0.0028082	18.8055	0.0028082	0.5412	0.5171	0.5156	0.4915	0.1533	0.2722	0.1533	0.1533	0.5639	0.5383	7.11526	66.9929	103	98	98	98	98	100
1302	130229	2012	168	170	269	99	2	3.42667	3.00297	8.60868	21.8102	0.003338	18.3563	0.003338	20.4022	0.003338	16.9483	0.003338	15.9731	0.438899	25.2407	0.492814	15.9483	0.438899	15.9453	0.438899	21.8903	0.003338	18.4364	0.003338	0.8265	0.7943	0.7998	0.7676	0.2687	0.3812	0.264	0.2635	0.9096	0.8829	7.14419	66.6227	99	100	100	100	100	100	0.111992
1302	130229	2013	171	174	272	98	3	3.91972	3.26815	9.79321	22.3513	0.021035	18.9833	0.020706	21.0839	0.021035	17.716	0.020706	14.9636	0.424101	24.025	0.47363	14.9636	0.424101	14.9636	0.424101	22.5508	0.021035	19.1829	0.020706	0.6044	0.5743	0.5975	0.5674	0.1574	0.3659	0.148	0.1456	0.6045	0.5976	6.63537	69.8486	98	97	97	97	97	97	0.119748
1302	130281	2002	169	172	271	99	3	3.18879	3.1223	6.45913	20.4767	0.0352662	17.246	0.0352662	19.7399	0.0352662	16.5092	0.0352662	16.2314	0.422253	25.134	0.504619	16.2306	0.422253	16.1009	0.422253	20.4918	0.0352662	17.2611	0.0352662	0.3376	0.3149	0.3189	0.2962	0.1418	0.2375	0.1396	0.1396	0.3388	0.3201	7.36333	62.3396	99	99	99	99	99	99	0.0849644
1302	130281	2004	169	172	278	106	3	4.64753	3.8736	6.7334	19.7149	0.0179232	17.0189	0.0179232	18.5345	0.0179232	15.8385	0.0179232	15.9905	0.45869	24.1828	0.497877	15.8643	0.45869	15.816	0.45869	19.8346	0.0179232	17.1387	0.0179232	0.5286	0.5083	0.4797	0.4594	0.2075	0.4086	0.2064	0.2062	0.5371	0.4882	7.10792	65.8772	106	106	106	106	106	106	0.0841078
1302	130281	2005	169	170	274	104	1	3.87366	3.80021	6.29114	20.5909	0.0056576	18.0737	0.0056576	19.2824	0.0056576	16.7651	0.0056576	15.0236	0.357864	23.7521	0.435153	14.8793	0.357864	14.879	0.357864	20.8195	0.0056576	18.3022	0.0056576	0.608	0.6003	0.4834	0.4757	0.3092	0.4237	0.3061	0.3054	0.608	0.4834	7.15956	65.5698	104	104	104	104	104	104	0.0838646
1302	130281	2006	169	170	272	102	1	4.17203	3.81896	6.43701	21.5886	0.0057058	18.5232	0.0057058	19.955	0.0057058	16.8895	0.0057058	15.2273	0.551775	24.5941	0.6733	15.2232	0.551775	15.1998	0.551775	21.8063	0.0057058	18.7409	0.0057058	0.4396	0.4106	0.4118	0.3828	0.1204	0.1497	0.1163	0.1145	0.4441	0.4163	6.5301	64.8588	102	102	102	102	102	102	0.0835708
1302	130281	2007	167	170	271	101	3	4.32081	3.77657	6.82959	21.6439	0.0152627	18.515	0.0152627	20.5826	0.0152627	17.4537	0.0152627	15.8302	0.621308	25.3852	0.752793	15.8109	0.621308	15.7803	0.621308	21.7228	0.0152627	18.5939	0.0152627	0.5054	0.4517	0.4382	0.3845	0.1687	0.225	0.168	0.168	0.5081	0.4409	7.08102	62.8905	101	101	101	101	101	101	0.0877117
1302	130281	2008	169	173	273	100	4	4.54389	3.97658	7.36978	20.569	0.001818	17.8483	0.001818	19.2853	0.001818	16.5645	0.001818	15.528	0.315289	24.3023	0.504618	15.4714	0.315289	15.4519	0.315289	20.729	0.001818	18.0082	0.001818	0.6846	0.6407	0.6358	0.5919	0.234	0.3424	0.2259	0.2259	0.6851	0.6363	6.51485	66.913	100	100	100	100	100	100	0.0720367
1302	130281	2009	167	169	270	101	2	5.13428	3.49901	6.85821	21.3589	0.0271149	18.0031	0.0271149	20.0323	0.0271149	16.6765	0.0271149	15.9131	0.586713	24.9237	0.676114	15.7933	0.586713	15.7537	0.586713	21.4145	0.0271149	18.0587	0.0271149	0.4288	0.4138	0.3989	0.3839	0.2386	0.3848	0.2343	0.2343	0.4372	0.4073	7.43584	64.3769	101	101	101	101	101	101	0.0563617
1302	130281	2010	175	176	274	98	1	4.97985	3.35625	6.89349	21.1681	0.0333542	18.1075	0.0333542	20.155	0.0333542	17.0944	0.0333542	14.0593	0.464688	22.6639	0.517088	14.0244	0.464688	14.0043	0.464688	21.3058	0.0333542	18.2452	0.0333542	0.5402	0.4855	0.492	0.4373	0.1347	0.2181	0.1344	0.1276	0.5421	0.4939	6.41711	66.723	98	98	98	98	98	98	0.0693596
1302	130281	2011	169	171	269	98	2	4.86822	3.0117	7.63816	20.8639	0.0020223	18.0144	0.0020223	19.7007	0.0020223	16.8511	0.0020223	15.4033	0.456475	23.687	0.601336	15.2794	0.456475	15.27	0.456475	21.0835	0.0020223	18.234	0.0020223	0.5096	0.4891	0.479	0.4585	0.1527	0.2915	0.1527	0.1527	0.5312	0.5006	7.16409	63.2973	98	98	98	98	98	98	0.0813634
1302	130281	2012	169	172	272	100	3	4.89537	2.95852	6.73028	20.9098	0.0001341	17.5683	0.0001341	19.6412	0.0001341	16.2996	0.0001341	15.5368	0.391808	24.4366	0.445327	15.5175	0.391808	15.5164	0.391808	20.972	0.0001341	17.6304	0.0001341	0.8311	0.798	0.7998	0.7667	0.2727	0.3646	0.2682	0.2677	0.9039	0.8726	7.47401	63.0355	100	100	100	100	100	100	0.0783662
1302	130281	2013	171	175	272	97	4	5.68093	3.22716	8.46452	21.3186	0.0096462	18.0772	0.0096172	20.1992	0.0096462	16.9577	0.0096172	14.4035	0.378539	22.9395	0.418605	14.4035	0.378539	14.4035	0.378539	21.4803	0.0096462	18.2388	0.0096172	0.6396	0.6001	0.6313	0.5918	0.1707	0.3542	0.1625	0.1604	0.6396	0.6313	6.63949	67.9005	97	97	97	97	97	97	0.0775167
1303	130306	1994	169	172	266	94	3	3.01867	1.56939	2.55135	20.2539	0	17.8529	0	19.1753	0	16.7743	0	14.678	0.278313	23.0201	0.331004	14.6399	0.278313	14.6166	0.278313	20.4617	0	18.0607	0	0.6723	0.6644	0.6133	0.6054	0.126	0.2013	0.1238	0.1232	0.6782	0.6192	7.67276	67.6751	94	94	94	94		94
1303	130306	1995	173	175	269	94	2	3.52214	2.03422	2.55653	17.5176	0	15.5014	0	16.2704	0	14.2542	0	13.254	0.0598888	21.9145	0.10418	13.1624	0.0598888	13.1185	0.0598888	17.7632	0	15.747	0	0.7193	0.6967	0.6475	0.6249	0.2023	0.2883	0.1995	0.1995	0.7243	0.6525	6.47194	71.8268	94	94	94	94		94	0.0989183
1303	130306	1996	171	177	271	94	6	3.32266	2.11739	3.43349	18.4279	0.000278	15.7683	0	17.475	0.000278	14.8154	0	13.6632	0.217521	22.4057	0.230957	13.626	0.217521	13.6088	0.217521	18.5033	0.000278	15.8437	0	0.5518	0.5345	0.5029	0.4856	0.1724	0.2653	0.1718	0.1696	0.5579	0.509	6.59779	70.3616	94	94	94	94		94	0.0981752
1303	130306	1997	169	177	268	91	8	3.25554	2.09978	5.17996	19.7889	0.0077227	17.3842	0.0077227	18.7128	0.0077227	16.3081	0.0077227	14.5895	0.315219	22.904	0.348112	14.4273	0.315219	14.416	0.315219	19.9215	0.0077227	17.5168	0.0077227	0.4948	0.4882	0.4589	0.4523	0.128	0.1811	0.1276	0.1237	0.4995	0.4636	7.98886	63.892	91	91	91	91		91	0.0980759
1303	130306	1998	169	175	276	101	6	3.47138	2.04374	5.54393	19.686	0.000675	17.1878	0.000675	18.1121	0.000675	15.6138	0.000675	14.5944	0.117142	22.7983	0.144148	14.517	0.117142	14.5012	0.117142	19.8904	0.000675	17.3922	0.000675	0.7058	0.6711	0.5992	0.5645	0.2538	0.3566	0.2447	0.2447	0.7068	0.6002	6.97868	72.9975	101	101	101	101		101	0.0980111
1303	130306	1999	174	179	274	95	5	3.48236	2.12885	5.4707	19.1842	0.0131607	16.8248	0.0131607	18.2425	0.0131607	15.8832	0.0131607	13.2251	0.252592	23.0106	0.373048	12.9735	0.252592	12.9429	0.252592	19.3418	0.0131607	16.9825	0.0131607	0.2843	0.2643	0.268	0.248	0.1224	0.1771	0.1221	0.1221	0.3181	0.3018	7.82302	67.4696	95	95	95	95		95	0.0980937
1303	130306	2001	169	175	271	96	6	3.91156	2.76934	7.05101	19.366	0.009648	16.5908	0.009648	18.1964	0.009648	15.4213	0.009648	14.1564	0.364576	22.2081	0.41895	14.0815	0.364576	14.0815	0.364576	19.4758	0.009648	16.7007	0.009648	0.5084	0.4553	0.4834	0.4303	0.2054	0.2813	0.2043	0.1955	0.5132	0.4882	7.87032	71.9756	96	96	96	96		96	0.0982957
1303	130306	2002	167	173	268	95	6	4.49751	3.09114	7.01792	18.2588	0.0041374	15.47	0.0041374	17.5832	0.0041374	14.7945	0.0041374	14.5556	0.0981328	23.0725	0.130137	14.5541	0.0981328	14.4513	0.0981328	18.2694	0.0041374	15.4807	0.0041374	0.5046	0.4884	0.495	0.4788	0.1777	0.2516	0.177	0.1767	0.5095	0.4999	7.37743	69.1149	95	95	95	95		95	0.0875177
1303	130322	1994	169	172	266	94	3	1.42279	1.67083	3.43311	21.4356	0	18.8481	0	20.1105	0	17.523	0	15.0891	0.218301	24.3545	0.278586	15.0085	0.218301	14.9726	0.218301	21.697	0	19.1094	0	0.64	0.6341	0.6014	0.5955	0.1142	0.1862	0.1117	0.1104	0.6474	0.6088	7.72984	69.9474	94	94	94	94	94	94
1303	130322	1995	173	175	269	94	2	1.70692	1.94518	2.55653	18.734	0	16.5817	0	17.2588	0	15.1064	0	13.8105	0.0584936	23.4713	0.11686	13.6839	0.0584936	13.6217	0.0584936	19.0336	0	16.8813	0	0.7279	0.706	0.6512	0.6293	0.2299	0.3176	0.2274	0.2274	0.735	0.6583	6.57135	74.2994	94	94	94	94	94	94	0.130262
1303	130322	1996	171	177	271	94	6	1.424	2.4743	3.43349	19.499	0	16.7685	0	18.3375	0	15.607	0	14.1312	0.18559	23.803	0.205563	14.052	0.18559	14.0164	0.18559	19.6035	0	16.873	0	0.5513	0.5305	0.4962	0.4754	0.1791	0.2675	0.1781	0.1765	0.5554	0.5003	6.70048	73.3794	94	94	94	94	94	94	0.130323
1303	130322	1997	169	177	268	91	8	1.61758	2.08565	4.60552	20.9668	0.0104424	18.4261	0.0104424	19.655	0.0104424	17.1142	0.0104424	15.2645	0.284778	24.4397	0.323892	15.0396	0.284778	15.0183	0.284778	21.1417	0.0104424	18.601	0.0104424	0.4639	0.4584	0.4234	0.4179	0.1157	0.1644	0.1152	0.1115	0.4688	0.4283	8.06622	66.3195	91	91	91	91	91	91	0.130462
1303	130322	1998	169	175	276	101	6	1.48791	2.36176	4.71488	20.9246	0.0013438	18.3376	0.0013438	19.0841	0.0013438	16.4972	0.0013438	14.9594	0.116122	24.1396	0.155135	14.8674	0.116122	14.8349	0.116122	21.1856	0.0013438	18.5986	0.0013438	0.7123	0.6844	0.6012	0.5733	0.25	0.3485	0.2384	0.2384	0.7138	0.6027	6.7823	74.9951	101	101	101	101	101	101	0.130604
1303	130322	1999	174	179	274	95	5	1.56667	2.32661	4.90164	19.5666	0.0123221	17.3098	0.0123221	18.5443	0.0123221	16.2876	0.0123221	13.2203	0.236434	23.9056	0.380611	12.8887	0.236434	12.8589	0.236434	19.7326	0.0123221	17.4758	0.0123221	0.2847	0.2656	0.266	0.2469	0.1155	0.1644	0.115	0.115	0.3241	0.3054	7.6413	67.9243	95	95	95	95	95	95	0.130376
1303	130322	2001	169	175	271	96	6	2.358	2.87767	6.47354	20.0021	0.0115239	17.307	0.0115239	18.6802	0.0115239	15.9851	0.0115239	14.094	0.297902	22.7802	0.356532	14.0017	0.297902	13.9995	0.297902	20.1246	0.0115239	17.4295	0.0115239	0.3685	0.3173	0.3538	0.3026	0.1533	0.2382	0.152	0.1439	0.3744	0.3597	7.80344	70.9103	96	96	96	96	96	96	0.128668
1303	130322	2002	167	173	268	95	6	2.96331	2.87659	5.60397	18.7775	0.0013995	16.1148	0.0013995	17.9637	0.0013995	15.301	0.0013995	14.5881	0.0697942	23.7075	0.105641	14.5851	0.0697942	14.4624	0.0697942	18.7938	0.0013995	16.1311	0.0013995	0.4906	0.4753	0.4809	0.4656	0.1696	0.2426	0.1683	0.1683	0.4965	0.4868	7.03035	67.3419	95	95	95	95	95	95	0.133462
1303	130322	2006	174	176	277	101	2	3.5441	3.9925	5.71245	19.3943	0	17.0905	0	17.7105	0	15.4067	0	12.9801	0.117206	22.7592	0.17496	12.9734	0.117206	12.9569	0.117206	19.6366	0	17.3328	0	0.4647	0.4558	0.4345	0.4256	0.1901	0.2315	0.1844	0.1808	0.4704	0.4402	6.45887	70.6648	101	101	101	101	101	101	0.131042
1303	130322	2007	170	172	270	98	2	4.1025	4.20714	5.79057	19.6064	0.0011565	16.9957	0.0011565	18.5106	0.0011565	15.8999	0.0011565	13.9049	0.172928	23.5074	0.209212	13.8585	0.172928	13.8388	0.172928	19.7177	0.0011565	17.1071	0.0011565	0.4904	0.4006	0.4189	0.3291	0.1963	0.2223	0.1961	0.1961	0.4914	0.4199	6.80095	72.1698	98	98	98	98	98	98	0.13095
1303	130322	2010	178	180	283	103	2	4.97985	3.97329	6.29748	18.3232	0.0066324	16.1066	0.0066324	17.3409	0.0066324	15.1243	0.0066324	11.7087	0.053002	20.3202	0.0738504	11.6377	0.053002	11.6194	0.053002	18.4766	0.0066324	16.26	0.0066324	0.6724	0.6422	0.5776	0.5474	0.1409	0.2555	0.1405	0.1316	0.6737	0.5789	6.19729	73.4516	103	103	103	103	103	103	0.128443
1303	130322	2011	174	177	281	104	3	4.86822	3.92467	6.19614	18.8023	0	16.3831	0	17.5541	0	15.1349	0	13.4336	0.0676734	21.8054	0.111946	13.2909	0.0676734	13.2798	0.0676734	19.0253	0	16.606	0	0.5577	0.549	0.5349	0.5262	0.1611	0.2621	0.161	0.161	0.5917	0.5689	6.94812	70.8606	104	104	104	104	104	104	0.123328
1303	130322	2012	174	174	285	111	1	5.00562	3.84928	6.87593	18.5932	0	16.0739	0	17.3451	0	14.8258	0	13.1644	0.053499	22.2319	0.0819046	13.1306	0.053499	13.1297	0.053499	18.652	0	16.1326	0	1.0272	0.9844	1.0183	0.9755	0.2023	0.2577	0.2011	0.2009	1.1169	1.108	7.20299	72.8212	111	111	111	111	111	111	0.114929
1303	130324	1994	169	172	266	94	3	1.66121	1.65587	2.92216	20.3891	0	17.938	0	19.3116	0	16.8605	0	14.8063	0.31415	23.1893	0.372901	14.7645	0.31415	14.7444	0.31415	20.5975	0	18.1464	0	0.7067	0.7001	0.6546	0.648	0.1178	0.1966	0.1161	0.1152	0.7126	0.6605	7.7983	68.7725	94	94	94	94		94
1303	130324	1995	173	175	269	94	2	1.62812	2.12229	2.55653	17.7395	0	15.6532	0	16.4989	0	14.4126	0	13.531	0.0692611	22.1129	0.113328	13.4439	0.0692611	13.3963	0.0692611	17.9918	0	15.9056	0	0.7432	0.7164	0.6703	0.6435	0.2124	0.3038	0.2094	0.2094	0.7482	0.6753	6.66484	73.1107	94	94	94	94		94
1303	130324	1996	171	177	271	94	6	1.55268	2.47117	2.97477	18.6079	0	15.9453	0	17.6513	0	14.9887	0	13.8144	0.234904	22.4805	0.251931	13.7695	0.234904	13.7489	0.234904	18.6835	0	16.0209	0	0.6457	0.6261	0.5997	0.5801	0.17	0.262	0.1689	0.1666	0.6511	0.6051	6.88749	71.4817	94	94	94	94		94
1303	130324	1997	169	177	268	91	8	1.94444	2.29901	4.53077	19.9557	0.0075207	17.4949	0.0075207	18.8596	0.0075207	16.3988	0.0075207	14.7774	0.332433	23.1263	0.363567	14.6081	0.332433	14.5943	0.332433	20.0839	0.0075207	17.6232	0.0075207	0.4706	0.4639	0.4329	0.4262	0.1178	0.1681	0.1175	0.1136	0.476	0.4383	8.1149	64.5812	91	91	91	91		91
1303	130324	1998	169	175	276	101	6	1.8899	2.18914	4.59751	20.0225	0.000993	17.4788	0.000993	18.4373	0.000993	15.8935	0.000993	14.864	0.144489	23.0738	0.172199	14.8052	0.144489	14.7886	0.144489	20.226	0.000993	17.6822	0.000993	0.6854	0.6475	0.5866	0.5487	0.2502	0.3392	0.2401	0.24	0.6868	0.588	6.96306	73.7518	101	101	101	101		101	0.232968
1303	130324	1999	174	179	274	95	5	1.9178	2.21974	5.4707	19.6183	0.0142291	17.191	0.0142291	18.6646	0.0142291	16.2373	0.0142291	13.6867	0.27409	23.493	0.403485	13.4359	0.27409	13.3905	0.27409	19.7847	0.0142291	17.3574	0.0142291	0.291	0.2723	0.2742	0.2555	0.1204	0.1758	0.1198	0.1198	0.3262	0.3094	7.58323	66.1469	95	95	95	95		95	0.191695
1303	130324	2001	169	175	271	96	6	2.70479	2.53674	6.46296	20.0266	0.0095414	17.1261	0.0095414	18.7995	0.0095414	15.8991	0.0095414	14.5905	0.402455	22.8447	0.475584	14.5145	0.402455	14.5144	0.402455	20.1333	0.0095414	17.2329	0.0095414	0.5106	0.4625	0.487	0.4389	0.225	0.299	0.2229	0.2131	0.5177	0.4941	7.93706	69.762	96	96	96	96		96	0.109148
1303	130324	2002	167	173	268	95	6	3.62361	2.66593	6.13636	18.7746	0.0056435	15.9142	0.0056435	18.0672	0.0056435	15.2068	0.0056435	15.0134	0.125845	23.716	0.167379	15.0115	0.125845	14.9029	0.125845	18.7872	0.0056435	15.9268	0.0056435	0.4754	0.4584	0.4645	0.4475	0.1713	0.2489	0.1701	0.1701	0.48	0.4691	7.22452	66.5633	95	95	95	95		95	0.105953
1303	130324	2006	174	176	277	101	2	5.25494	3.71281	6.03832	19.6676	0	17.1505	0	18.1268	0	15.6097	0	13.4772	0.246404	22.6943	0.320128	13.4732	0.246404	13.459	0.246404	19.8813	0	17.3642	0	0.4426	0.4187	0.4201	0.3962	0.1799	0.221	0.1749	0.1715	0.4481	0.4256	6.48797	68.8376	101	101	101	101		101	0.109323
1303	130324	2007	170	172	270	98	2	4.39095	3.97786	6.11329	19.6444	0.0004545	16.9771	0.0004545	18.6432	0.0004545	15.9759	0.0004545	14.2414	0.291866	23.4444	0.351952	14.2094	0.291866	14.1902	0.291866	19.7291	0.0004545	17.0617	0.0004545	0.4817	0.4125	0.4105	0.3413	0.1871	0.2337	0.1866	0.1866	0.484	0.4128	6.89487	70.0518	98	98	98	98		98	0.107666
1303	130324	2010	178	180	283	103	2	2.55071	4.81368	9.75519	18.9997	0.0063341	16.5524	0.0063341	18.058	0.0063341	15.6107	0.0063341	12.4469	0.144175	20.8317	0.171909	12.3842	0.144175	12.3689	0.144175	19.1357	0.0063341	16.6884	0.0063341	0.7203	0.6772	0.6363	0.5932	0.1395	0.2353	0.139	0.131	0.724	0.64	6.49758	72.3138	103	103	103	103		103	0.116247
1303	130324	2011	174	177	281	104	3	2.31757	4.78958	10.8821	19.0866	0	16.5796	0	17.9229	0	15.4159	0	13.8302	0.145291	21.9193	0.221096	13.7049	0.145291	13.6941	0.145291	19.2977	0	16.7906	0	0.5041	0.495	0.4733	0.4642	0.1501	0.2774	0.1501	0.1501	0.5321	0.5013	7.0672	69.8204	104	104	104	104		104	0.115102
1303	130324	2012	174	174	285	111	1	2.38388	4.8025	12.0468	18.7703	0	15.9603	0	17.6214	0	14.8115	0	13.8783	0.115738	22.6289	0.151356	13.8547	0.115738	13.8538	0.115738	18.8135	0	16.0036	0	0.9594	0.9207	0.9448	0.9061	0.2258	0.2784	0.2231	0.2225	1.0336	1.019	7.2793	71.7566	111	111	111	111		111	0.116392
1304	130402	1992	157	164	271	107	7	1.2159	1.52208	2.94841	23.2993	0.0847269	19.8929	0.081045	21.9331	0.0847269	18.5268	0.081045	18.6104	0.797142	29.7003	0.935569	18.3229	0.797142	18.0425	0.797142	23.5824	0.0847269	20.1761	0.081045	0.3141	0.2999	0.2672	0.253	0.1027	0.1799	0.0933	0.0926	0.3279	0.281	6.9379	66.1498	107					107
1304	130402	1994	159	166	261	95	7	1.85099	1.32843	3.43311	25.6832	0.0484169	21.7795	0.0383557	23.8708	0.0484169	19.9671	0.0383557	19.2143	0.979727	29.8553	1.14189	18.8673	0.979727	18.518	0.979727	26.2027	0.0484169	22.2991	0.0383557	0.4327	0.3871	0.4028	0.3572	0.1521	0.3127	0.1521	0.1515	0.4729	0.443	7.34514	64.7898	95					95
1304	130402	1995	158	164	271	107	6	2.23081	1.81643	2.55653	23.4917	0.0183343	20.0178	0.0183343	21.513	0.0183343	18.039	0.0183343	18.7384	0.796654	29.6791	1.01649	18.526	0.796654	18.2215	0.796654	24.1374	0.0183343	20.6634	0.0183343	0.5193	0.4815	0.5072	0.4694	0.1338	0.23	0.1188	0.1188	0.5206	0.5085	6.40735	70.0596	107					107	0.138959
1304	130402	1996	159	162	271	109	3	1.93051	2.13996	3.43349	23.6452	0.0689806	20.0936	0.0689806	21.8131	0.0689806	18.2615	0.0689806	17.9685	0.769175	29.2908	0.831276	17.6248	0.769175	17.4299	0.769175	23.8372	0.0689806	20.2856	0.0689806	0.5349	0.5128	0.5127	0.4906	0.1207	0.1737	0.1207	0.1196	0.5463	0.5241	6.08052	73.3785	109					109	0.123912
1304	130402	1998	157	159	261	102	2	1.87102	2.04684	5.54393	25.7265	0.0521009	22.545	0.0521009	23.2869	0.0521009	20.1054	0.0521009	19.0647	0.829376	29.5319	1.0293	18.8185	0.829376	18.6489	0.829376	26.4728	0.0521009	23.2913	0.0521009	0.5535	0.5496	0.4425	0.4386	0.299	0.3984	0.2933	0.2882	0.5537	0.4427	6.44913	69.0756	102					102	0.101443
1304	130402	1999	155	159	261	102	4	1.6885	1.80515	5.4707	25.0096	0.0683741	21.4182	0.0677499	23.2221	0.0683741	19.6307	0.0677499	19.802	0.838341	32.4033	1.29442	19.1757	0.838341	18.7598	0.838341	25.4943	0.0683741	21.9029	0.0677499	0.2816	0.2455	0.2634	0.2273	0.0996	0.1073	0.0945	0.0945	0.2888	0.2706	6.61313	68.4783	102					102	0.0946353
1304	130402	2000	153	163	271	108	10	2.15771	2.44063	6.15324	24.8807	0.0570483	21.1294	0.0563733	23.3615	0.0570483	19.6101	0.0563733	19.7482	0.97795	31.2413	1.27263	19.153	0.97795	19.143	0.97795	25.1104	0.0570483	21.3591	0.0563733	0.7061	0.6192	0.6931	0.6062	0.0694	0.1338	0.0694	0.0556	0.7183	0.7053	6.30019	69.7084	108					108	0.090851
1304	130402	2001	153	159	265	106	6	1.97075	2.91538	7.05101	25.9155	0.0867765	21.6298	0.0799854	23.8362	0.0867765	19.5505	0.0799854	19.941	1.20473	30.1149	1.40286	19.5053	1.20473	19.4282	1.20473	26.2582	0.0867765	21.9725	0.0799854	0.3344	0.3068	0.3331	0.3055	0.0991	0.3164	0.0991	0.0775	0.3392	0.3379	6.43021	66.0288	106					106	0.0903431
1304	130402	2002	153	159	263	104	6	2.1525	2.82922	7.01792	23.6235	0.148411	20.4333	0.14282	21.9459	0.148411	18.7557	0.14282	19.6439	0.8903	31.1284	1.03249	19.5273	0.8903	18.9683	0.8903	23.8381	0.148411	20.6479	0.14282	0.2975	0.2869	0.2239	0.2133	0.1671	0.2216	0.1617	0.1579	0.2975	0.2239	6.70055	67.4814	104					104	0.086314
1304	130402	2003	155	163	271	108	8	1.96827	3.21662	7.55258	22.9281	0.0339322	19.4601	0.0339322	21.3301	0.0339322	17.8621	0.0339322	17.7398	0.784749	27.6272	1.0154	17.6487	0.784749	17.504	0.784749	23.1409	0.0339322	19.6729	0.0339322	0.5984	0.4803	0.557	0.4389	0.1899	0.242	0.168	0.1663	0.6228	0.5814	5.70153	73.8136	108					108	0.0873004
1304	130402	2004	153	154	261	107	1	2.00242	3.14959	7.95593	22.9692	0.029498	19.575	0.029498	21.2927	0.029498	17.8985	0.029498	19.7485	0.689159	29.8954	0.780053	19.4153	0.689159	19.1951	0.689159	23.3767	0.029498	19.9825	0.029498	0.4963	0.4937	0.4483	0.4457	0.1609	0.4249	0.1551	0.1551	0.5148	0.4668	6.29952	68.9446	107					107	0.086611
1304	130402	2005	155	155	266	111	1	2.27004	3.36992	9.23224	24.7139	0.16828	21.3944	0.16828	22.8928	0.16828	19.5732	0.16828	18.3515	1.24738	29.2851	1.39705	17.9727	1.24738	17.9006	1.24738	25.4148	0.16828	22.0953	0.16828	0.4827	0.4685	0.4331	0.4189	0.1359	0.2092	0.1227	0.1227	0.4853	0.4357	6.56679	67.0823	111					111	0.0803425
1304	130402	2006	154	154	265	111	1	2.56643	3.27233	9.31928	25.281	0.0756231	21.8801	0.0755891	22.6875	0.0756231	19.2866	0.0755891	18.9897	1.08457	30.5933	1.25585	18.7716	1.08457	18.6531	1.08457	25.8917	0.0756231	22.4907	0.0755891	0.3853	0.3832	0.3173	0.3152	0.1497	0.3084	0.1483	0.1453	0.414	0.346	5.65424	68.3622	111					111	0.0875626
1304	130402	2007	154	158	261	103	4	2.34921	3.48153	9.70707	24.6533	0.063276	20.6885	0.0550808	23.0242	0.063276	19.0594	0.0550808	19.4856	1.01447	31.5618	1.20416	19.2843	1.01447	19.0611	1.01447	24.9927	0.063276	21.0279	0.0550808	0.4223	0.4019	0.3772	0.3568	0.1612	0.2231	0.1573	0.1573	0.4235	0.3784	5.82887	66.694	103					103	0.0861932
1304	130402	2008	154	159	261	102	5	2.36832	3.51496	11.2767	24.2748	0.018714	20.5499	0.0171969	22.1432	0.018714	18.4183	0.0171969	19.1377	0.754992	29.9709	0.943177	18.8168	0.754992	18.7035	0.754992	24.7832	0.018714	21.0583	0.0171969	0.4292	0.412	0.3872	0.37	0.1986	0.286	0.1954	0.1875	0.4303	0.3883	5.94618	68.9107	102					102	0.081479
1304	130402	2009	154	156	266	110	2	2.40485	3.47313	10.4297	24.6594	0.167586	21.1049	0.167586	22.3139	0.167586	18.7594	0.167586	19.5424	1.2296	31.0305	1.45926	19.0169	1.2296	18.7329	1.2296	24.8583	0.167586	21.3038	0.167586	0.5459	0.5316	0.4166	0.4023	0.2186	0.2859	0.2186	0.2186	0.5869	0.4576	6.42588	64.7064	110					110	0.0773704
1304	130402	2010	161	164	266	102	3	2.47782	2.83876	10.6744	24.6241	0.143789	20.9316	0.143304	22.8267	0.143789	19.1342	0.143304	17.1871	0.956308	27.6863	1.04222	16.9613	0.956308	16.7808	0.956308	25.1709	0.143789	21.4784	0.143304	0.5244	0.5186	0.5014	0.4956	0.0832	0.2298	0.0823	0.0814	0.5244	0.5014	5.65314	68.5987	102					102	0.0893775
1304	130402	2011	160	160	269	109	1	3.16551	3.1699	11.5071	23.8257	0.0438535	20.4687	0.0438535	21.9175	0.0438535	18.5605	0.0438535	18.9106	0.949112	30.0109	1.08812	18.2124	0.949112	18.173	0.949112	24.1805	0.0438535	20.8235	0.0438535	0.452	0.4302	0.4176	0.3958	0.0933	0.2087	0.0928	0.0928	0.5154	0.481	5.34909	67.7966	109					109	0.0849999
1304	130402	2012	157	157	267	110	1	2.60147	2.94767	11.6662	25.0075	0.0893767	20.905	0.0893767	22.9269	0.0893767	18.8244	0.0893767	18.7824	1.02995	29.4326	1.0677	18.6511	1.02995	18.6152	1.02995	25.2024	0.0893767	21.0999	0.0893767	0.4037	0.3956	0.3954	0.3873	0.1341	0.3213	0.1306	0.1277	0.4172	0.4089	5.94789	64.8876	110					110	0.0806223
1304	130402	2013	158	160	267	107	2	3.74919	2.95002	10.1937	25.4608	0.107804	21.6958	0.102282	23.5218	0.107804	19.7569	0.102282	18.0413	0.837184	28.9026	0.897244	17.987	0.837184	17.9659	0.837184	25.8635	0.107804	22.0985	0.102282	0.4679	0.4575	0.4157	0.4053	0.1572	0.2215	0.1448	0.1383	0.4768	0.4246	5.50083	67.9982	107					107
1304	130403	1999	155	159	261	102	4	3.48236	1.87102	5.4707	25.073	0.0774304	21.4726	0.0768121	23.2971	0.0774304	19.6967	0.0768121	19.8086	0.856117	32.4008	1.31158	19.1846	0.856117	18.7824	0.856117	25.5333	0.0774304	21.9329	0.0768121	0.2632	0.2299	0.2438	0.2105	0.0932	0.101	0.0891	0.0891	0.2706	0.2512	6.78543	68.0051						102	0.0156624
1304	130403	2000	153	163	271	108	10	4.10775	1.89122	6.15324	24.9354	0.0606851	21.1789	0.060005	23.4155	0.0606851	19.659	0.060005	19.7598	0.976971	31.2036	1.279	19.1801	0.976971	19.1703	0.976971	25.1564	0.0606851	21.3999	0.060005	0.7121	0.6249	0.6981	0.6109	0.0674	0.1284	0.0674	0.0543	0.723	0.709	6.49772	69.0941						108	0.0156323
1304	130403	2001	153	159	265	106	6	3.91156	2.22939	7.05101	25.9839	0.0935589	21.6798	0.0857259	23.9019	0.0935589	19.5978	0.0857259	19.9982	1.2282	30.1555	1.42639	19.5762	1.2282	19.4991	1.2282	26.3187	0.0935589	22.0145	0.0857259	0.3289	0.3016	0.3274	0.3001	0.0923	0.3131	0.0923	0.0716	0.3348	0.3333	6.62942	65.3581						106	0.0136825
1304	130406	2010	164	164	265	101	1	2.66539	2.67074	9.33044	23.5826	0.10577	20.1181	0.10577	21.9148	0.10577	18.4503	0.10577	16.6486	0.849991	26.7267	0.908552	16.4501	0.849991	16.2716	0.849991	24.0902	0.10577	20.6257	0.10577	0.5275	0.52	0.5001	0.4926	0.0917	0.2411	0.0909	0.0902	0.5278	0.5004	5.62545	69.4947						101	0.0613217
1304	130406	2011	161	170	282	112	9	2.63418	2.68889	9.24599	22.6916	0.0269369	19.5282	0.0269369	20.9353	0.0269369	17.7718	0.0269369	18.1727	0.826741	28.9058	0.936178	17.4977	0.826741	17.466	0.826741	22.9995	0.0269369	19.836	0.0269369	0.4626	0.434	0.4185	0.3899	0.1008	0.2247	0.1006	0.1006	0.5313	0.4872	5.34383	68.5845						112	0.0613646
1304	130406	2012	163	169	267	98	6	3.18392	2.62457	10.435	23.9059	0.0689708	20.0504	0.0689708	21.9694	0.0689708	18.1139	0.0689708	18.1713	0.882336	28.3712	0.901317	18.0554	0.882336	18.0232	0.882336	24.0789	0.0689708	20.2234	0.0689708	0.4148	0.4048	0.4057	0.3957	0.134	0.341	0.1306	0.1277	0.4268	0.4177	5.84185	65.0285						98
1304	130406	2013	163	166	259	93	3	3.68291	2.69555	11.8571	24.5964	0.0723066	21.0081	0.0701407	22.7533	0.0723066	19.165	0.0701407	17.7696	0.73731	28.197	0.774776	17.715	0.73731	17.688	0.73731	24.9421	0.0723066	21.3538	0.0701407	0.4522	0.439	0.3946	0.3814	0.1566	0.2146	0.1443	0.1376	0.4613	0.4037	5.54739	68.533						93
1304	130407	1992	157	164	271	107	7	1.07556	1.57156	2.94841	23.0522	0.0935687	19.7407	0.0890393	21.7208	0.0935687	18.4093	0.0890393	18.1895	0.798591	29.1031	0.933989	17.9167	0.798591	17.675	0.798591	23.3225	0.0935687	20.011	0.0890393	0.2846	0.2717	0.2449	0.232	0.0904	0.1667	0.0804	0.0798	0.2965	0.2568	6.97948	66.0611	107	107	107	107	107	107
1304	130407	1994	159	166	261	95	7	1.74995	1.36175	3.43311	25.2589	0.045302	21.5126	0.0375563	23.5047	0.045302	19.7584	0.0375563	18.8638	0.960123	29.3437	1.11847	18.5539	0.960123	18.2423	0.960123	25.7734	0.045302	22.0272	0.0375563	0.4363	0.3926	0.4036	0.3599	0.1496	0.3115	0.1496	0.149	0.4719	0.4392	7.46762	65.4038	95	95	95	95	95	95
1304	130407	1995	158	164	271	107	6	1.97338	1.82775	2.55653	23.1989	0.0183451	19.8424	0.0183451	21.2711	0.0183451	17.9146	0.0183451	18.2789	0.770848	29.0251	0.978219	18.0725	0.770848	17.8141	0.770848	23.8034	0.0183451	20.4469	0.0183451	0.4994	0.4566	0.4843	0.4415	0.1243	0.2192	0.1091	0.1091	0.5005	0.4854	6.3545	71.2447	107	107	107	107	107	107	0.154091
1304	130407	1996	159	162	271	109	3	1.82987	2.17643	3.43349	23.3543	0.0675508	19.9075	0.0675508	21.5837	0.0675508	18.1369	0.0675508	17.6025	0.751329	28.6856	0.81531	17.2864	0.751329	17.1116	0.751329	23.529	0.0675508	20.0822	0.0675508	0.4881	0.4637	0.4702	0.4458	0.114	0.1754	0.114	0.113	0.4981	0.4802	6.18667	73.5822	109	109	109	109	109	109	0.151076
1304	130407	1998	157	159	261	102	2	1.84986	2.11727	5.54393	25.3309	0.0502145	22.2274	0.0502145	22.9483	0.0502145	19.8448	0.0502145	18.6833	0.792522	28.8941	0.972707	18.4668	0.792522	18.3144	0.792522	26.0433	0.0502145	22.9398	0.0502145	0.5253	0.5201	0.4118	0.4066	0.2787	0.3745	0.2733	0.2694	0.5258	0.4123	6.69362	69.6425	102	102	102	102	102	102	0.145388
1304	130407	1999	155	159	261	102	4	1.79968	1.8721	5.4707	24.6667	0.0647003	21.1822	0.0647003	22.9058	0.0647003	19.4213	0.0647003	19.351	0.803211	31.7308	1.22423	18.7858	0.803211	18.4158	0.803211	25.118	0.0647003	21.6335	0.0647003	0.2725	0.2348	0.2514	0.2137	0.0998	0.1131	0.0957	0.0957	0.2799	0.2588	6.71609	69.2641	102	102	102	102	102	102	0.141964
1304	130407	2000	153	163	271	108	10	2.13257	1.88769	6.15324	24.5103	0.0564547	20.8915	0.0556499	23.0161	0.0564547	19.3973	0.0556499	19.2624	0.959155	30.5945	1.24176	18.7095	0.959155	18.7016	0.959155	24.7294	0.0564547	21.1107	0.0556499	0.6614	0.5731	0.6467	0.5584	0.0722	0.1378	0.0722	0.0604	0.6723	0.6576	6.51109	70.5	108	108	108	108	108	108	0.139717
1304	130407	2001	153	159	265	106	6	1.74205	2.30292	7.05101	25.3831	0.0666385	21.2385	0.0623316	23.3744	0.0666385	19.2297	0.0623316	19.4616	1.13657	29.487	1.32785	19.0518	1.13657	18.9931	1.13657	25.7125	0.0666385	21.5678	0.0623316	0.3109	0.2862	0.309	0.2843	0.1047	0.3055	0.1046	0.0832	0.3162	0.3143	6.63937	66.766	106	106	106	106	106	106	0.138333
1304	130407	2002	153	159	263	104	6	2.0667	2.07266	7.01792	23.5267	0.139262	20.3266	0.133459	21.8992	0.139262	18.699	0.133459	19.5619	0.885641	30.7909	1.01863	19.4536	0.885641	18.9213	0.885641	23.7238	0.139262	20.5237	0.133459	0.2904	0.2804	0.2131	0.2031	0.1722	0.222	0.1674	0.1634	0.2904	0.2131	6.87148	67.2476	104	104	104	104	104	104	0.133155
1304	130407	2003	155	163	271	108	8	1.85155	2.41335	7.55258	22.8921	0.0286859	19.4046	0.0286859	21.3188	0.0286859	17.8313	0.0286859	17.761	0.768109	27.507	0.984482	17.6671	0.768109	17.5325	0.768109	23.1077	0.0286859	19.6202	0.0286859	0.5954	0.4644	0.5589	0.4279	0.1846	0.2349	0.1659	0.1651	0.6221	0.5856	5.81999	73.3697	108	108	108	108	108	108	0.131399
1304	130407	2004	153	154	261	107	1	2.1723	2.28811	7.95593	22.8794	0.0229884	19.5246	0.0229884	21.2049	0.0229884	17.85	0.0229884	19.5635	0.655347	29.661	0.738117	19.269	0.655347	19.0659	0.655347	23.2823	0.0229884	19.9275	0.0229884	0.4548	0.4519	0.4049	0.402	0.1695	0.4376	0.1629	0.1628	0.4735	0.4236	6.42464	68.4824	107	107	107	107	107	107	0.130875
1304	130407	2005	155	155	266	111	1	2.15689	2.44603	9.23224	24.5691	0.152723	21.2495	0.152723	22.7678	0.152723	19.4483	0.152723	18.2533	1.23106	29.1399	1.38493	17.8854	1.23106	17.8172	1.23106	25.2531	0.152723	21.9336	0.152723	0.5052	0.4899	0.4534	0.4381	0.1429	0.212	0.1306	0.1306	0.5089	0.4571	6.63993	66.8157	111	111	111	111	111	111	0.13551
1304	130407	2006	154	154	265	111	1	2.47446	2.38877	9.31928	25.3243	0.0706363	21.9203	0.0706018	22.6967	0.0706363	19.2927	0.0706018	18.8506	1.06457	30.3433	1.22436	18.6517	1.06457	18.5335	1.06457	25.9305	0.0706363	22.5265	0.0706018	0.3755	0.3725	0.311	0.308	0.1494	0.2917	0.1482	0.1459	0.4017	0.3372	5.69408	68.5955	111	111	111	111	111	111	0.130072
1304	130407	2007	154	158	261	103	4	2.1833	2.65119	9.70707	24.5875	0.0590379	20.6126	0.0509968	22.9795	0.0590379	19.0045	0.0509968	19.4493	1.01097	31.5327	1.20521	19.257	1.01097	19.0506	1.01097	24.9236	0.0590379	20.9486	0.0509968	0.4242	0.4007	0.3834	0.3599	0.1676	0.2212	0.1637	0.1637	0.4254	0.3846	5.93835	67.6001	103	103	103	103	103	103	0.127823
1304	130407	2008	154	159	261	102	5	2.19229	2.56913	11.2263	24.178	0.0151259	20.443	0.0140133	22.0535	0.0151259	18.3185	0.0140133	19.0736	0.747912	29.8691	0.94292	18.7604	0.747912	18.6447	0.747912	24.6788	0.0151259	20.9438	0.0140133	0.4406	0.4214	0.3917	0.3725	0.1891	0.2754	0.1853	0.1785	0.4416	0.3927	5.99672	69.5014	102	102	102	102	102	102	0.12745
1304	130407	2009	154	156	266	110	2	2.20649	2.68599	10.24	24.6467	0.151881	21.0612	0.151881	22.3071	0.151881	18.7216	0.151881	19.5059	1.21411	30.945	1.43938	19.0051	1.21411	18.7331	1.21411	24.8472	0.151881	21.2617	0.151881	0.5275	0.512	0.409	0.3935	0.2201	0.2909	0.22	0.22	0.564	0.4455	6.54993	64.8838	110	110	110	110	110	110	0.124547
1304	130407	2010	161	164	266	102	3	2.13422	2.63407	10.2419	24.5602	0.129565	20.8576	0.129192	22.782	0.129565	19.0794	0.129192	17.1202	0.932219	27.6404	1.01478	16.9042	0.932219	16.7273	0.932219	25.0948	0.129565	21.3922	0.129192	0.508	0.5034	0.4876	0.483	0.0854	0.2332	0.0844	0.0833	0.508	0.4876	5.81989	68.6141	102	102	102	102	102	102	0.120598
1304	130407	2011	160	160	269	109	1	2.08638	2.54944	10.9216	23.7706	0.0397895	20.4296	0.0397895	21.8842	0.0397895	18.5432	0.0397895	18.8092	0.938142	29.8523	1.07491	18.1518	0.938142	18.1149	0.938142	24.1223	0.0397895	20.7812	0.0397895	0.4388	0.4178	0.4036	0.3826	0.0925	0.1986	0.092	0.092	0.4976	0.4624	5.44737	67.8087	109	109	109	109	109	109	0.126396
1304	130407	2012	157	157	267	110	1	2.14526	2.5884	10.8583	25.0179	0.0798025	20.8899	0.0798025	22.9374	0.0798025	18.8094	0.0798025	18.7175	1.03814	29.3585	1.07594	18.5937	1.03814	18.56	1.03814	25.2082	0.0798025	21.0802	0.0798025	0.3813	0.373	0.3748	0.3665	0.1242	0.3007	0.1205	0.1186	0.3968	0.3903	6.16746	65.768	110	110	110	110	110	110	0.113278
1304	130407	2013	158	160	267	107	2	2.67188	2.58832	14.2596	25.4256	0.0887281	21.6555	0.0843109	23.4957	0.0887281	19.7256	0.0843109	17.9237	0.847003	28.7434	0.904232	17.8764	0.847003	17.8598	0.847003	25.8205	0.0887281	22.0504	0.0843108	0.485	0.4757	0.4384	0.4291	0.1436	0.2202	0.1314	0.1258	0.4947	0.4481	5.65243	67.927	107	107	107	107	107	107
1304	130408	1992	157	164	271	107	7	1.16373	1.5751	2.94841	23.3125	0.103909	19.9152	0.0987466	21.9763	0.103909	18.5789	0.0987466	18.4464	0.823789	29.4049	0.958647	18.1939	0.823789	17.9392	0.823789	23.5798	0.103909	20.1824	0.0987466	0.3111	0.2983	0.2686	0.2558	0.1022	0.1806	0.0916	0.091	0.3248	0.2823	6.91493	64.5971	107	107	107	107		107
1304	130408	1994	159	166	261	95	7	1.812	1.38321	3.43311	25.683	0.0602002	21.8023	0.0476042	23.8886	0.0602002	20.0079	0.0476042	19.1087	1.02401	29.6931	1.18467	18.7792	1.02401	18.4495	1.02401	26.1909	0.0602002	22.3102	0.0476042	0.3487	0.3106	0.3239	0.2858	0.1219	0.2788	0.1219	0.1214	0.3878	0.363	7.70792	62.9479	95	95	95	95		95
1304	130408	1995	158	164	271	107	6	2.23643	1.8392	2.55653	23.3719	0.0176784	19.907	0.0176784	21.4207	0.0176784	17.9558	0.0176784	18.6339	0.797908	29.5045	1.02517	18.4603	0.797908	18.1688	0.797908	23.9963	0.0176784	20.5314	0.0176784	0.5644	0.5275	0.5489	0.512	0.1492	0.2359	0.1362	0.1362	0.5662	0.5507	6.29833	69.6097	107	107	107	107		107	0.0889921
1304	130408	1996	159	162	271	109	3	1.79422	2.16653	3.43349	23.5599	0.0703545	19.9906	0.0703545	21.7605	0.0703545	18.1911	0.0703545	17.9301	0.780641	29.1472	0.839	17.6052	0.780641	17.4197	0.780641	23.7466	0.0703545	20.1773	0.0703545	0.5685	0.5454	0.5468	0.5237	0.1258	0.1833	0.1258	0.1247	0.5765	0.5548	6.18065	71.5704	109	109	109	109		109	0.0884057
1304	130408	1998	157	159	261	102	2	1.68683	2.15792	5.54393	25.7595	0.0598986	22.537	0.0598986	23.3421	0.0598986	20.1196	0.0598986	19.0436	0.853631	29.4439	1.04262	18.8107	0.853631	18.6533	0.853631	26.4968	0.0598986	23.2743	0.0598986	0.4732	0.4685	0.3628	0.3581	0.248	0.3502	0.2428	0.2378	0.4735	0.3631	6.99693	67.4479	102	102	102	102		102	0.0869596
1304	130408	1999	155	159	261	102	4	1.82624	1.94362	5.4707	25.0777	0.0860089	21.4875	0.0857439	23.3145	0.0860089	19.7243	0.0857439	19.7249	0.871369	32.2536	1.32067	19.1175	0.871369	18.7347	0.871369	25.5159	0.0860089	21.9257	0.0857439	0.2458	0.2149	0.2253	0.1944	0.0878	0.0968	0.0846	0.0846	0.2537	0.2332	6.92242	66.8777	102	102	102	102		102	0.0864094
1304	130408	2000	153	163	271	108	10	2.24621	1.89037	6.15324	24.926	0.0645277	21.1816	0.0635421	23.4129	0.0645277	19.6685	0.0635421	19.679	0.982854	31.0546	1.28972	19.12	0.982854	19.1107	0.982854	25.139	0.0645277	21.3946	0.0635421	0.7044	0.617	0.6897	0.6023	0.0665	0.1248	0.0665	0.0545	0.7143	0.6996	6.59016	67.7218	108	108	108	108		108	0.0837611
1304	130408	2001	153	159	265	106	6	2.39875	2.28872	7.05101	25.9361	0.0948815	21.6359	0.0860525	23.8646	0.0948815	19.5645	0.0860525	19.9503	1.23762	30.0615	1.43766	19.5466	1.23762	19.4745	1.23762	26.2613	0.0948815	21.9612	0.0860525	0.3241	0.2974	0.3222	0.2955	0.0904	0.3106	0.0903	0.0704	0.3308	0.3289	6.70564	63.9955	106	106	106	106		106	0.0834155
1304	130408	2002	153	159	263	104	6	2.68343	2.02354	7.01792	23.9901	0.151128	20.6513	0.144476	22.3233	0.151128	18.9845	0.144476	20.0466	0.911035	31.4724	1.05291	19.9353	0.911035	19.3651	0.911035	24.1985	0.151128	20.8598	0.144476	0.2992	0.2876	0.2244	0.2128	0.1697	0.2219	0.1659	0.1638	0.2992	0.2244	6.88697	64.762	104	104	104	104		104	0.0824594
1304	130408	2003	155	163	271	108	8	3.04486	2.29768	7.55258	23.2793	0.0371055	19.6948	0.0371055	21.6679	0.0371055	18.0834	0.0371055	18.0194	0.827492	27.9401	1.05549	17.9324	0.827492	17.7906	0.827492	23.4794	0.0371055	19.8949	0.0371055	0.5782	0.4624	0.5294	0.4136	0.1876	0.2389	0.1652	0.1645	0.6065	0.5577	5.92815	71.1516	108	108	108	108		108	0.0822013
1304	130408	2004	153	154	261	107	1	3.07962	2.16497	7.95593	23.2271	0.0324	19.7347	0.0323669	21.5085	0.0324	18.0161	0.0323669	19.9936	0.722367	30.1831	0.813784	19.6532	0.722367	19.438	0.722367	23.6309	0.0324	20.1385	0.0323669	0.4742	0.4719	0.4339	0.4316	0.155	0.4215	0.1516	0.1516	0.4859	0.4456	6.39958	65.7253	107	107	107	107		107	0.0821976
1304	130408	2005	155	155	266	111	1	2.73036	2.38451	9.23224	25.0686	0.185538	21.6453	0.185538	23.2038	0.185538	19.7805	0.185538	18.588	1.31288	29.6237	1.46452	18.2101	1.31288	18.1428	1.31288	25.7629	0.185538	22.3395	0.185538	0.458	0.445	0.41	0.397	0.1325	0.2037	0.1191	0.1191	0.4607	0.4127	6.7609	63.5462	111	111	111	111		111	0.0818393
1304	130408	2006	154	154	265	111	1	2.97394	2.30331	9.31928	25.5846	0.077142	22.1033	0.0769604	22.9674	0.077142	19.4861	0.0769604	19.1657	1.11867	30.8812	1.29485	18.9494	1.11867	18.8274	1.11867	26.1937	0.077142	22.7124	0.0769604	0.3948	0.3922	0.3241	0.3215	0.1439	0.2719	0.1426	0.1403	0.4221	0.3514	5.76933	66.5107	111	111	111	111		111	0.0812977
1304	130408	2007	154	158	261	103	4	3.17279	2.61731	9.70707	25.0538	0.0689804	20.9405	0.0588139	23.42	0.0689804	19.3067	0.0588139	19.7882	1.08872	31.9297	1.29002	19.5985	1.08872	19.3848	1.08872	25.3816	0.0689804	21.2683	0.0588139	0.428	0.4058	0.3862	0.364	0.1517	0.2031	0.148	0.148	0.4294	0.3876	6.15258	63.8918	103	103	103	103		103	0.0807616
1304	130408	2008	154	159	261	102	5	3.27992	2.47832	11.2767	24.42	0.0226097	20.6069	0.019104	22.31	0.0226097	18.4969	0.019104	19.3813	0.791882	30.257	0.987401	19.0665	0.791882	18.9588	0.791882	24.9202	0.0226097	21.1071	0.019104	0.4386	0.4149	0.3951	0.3714	0.1836	0.2859	0.1813	0.1739	0.4392	0.3957	6.15394	65.9955	102	102	102	102		102	0.0805617
1304	130408	2009	154	156	266	110	2	3.45732	2.55756	10.4327	24.8737	0.169932	21.2331	0.169932	22.5286	0.169932	18.8881	0.169932	19.6989	1.27108	31.1773	1.49364	19.1831	1.27108	18.9004	1.27108	25.0565	0.169932	21.4159	0.169932	0.5336	0.5202	0.3874	0.374	0.2277	0.3077	0.2277	0.2277	0.5748	0.4286	6.4051	60.9181	110	110	110	110		110	0.0810431
1304	130408	2010	161	164	266	102	3	3.3418	2.49512	11.1787	24.8469	0.157273	21.0472	0.154554	23.0502	0.157273	19.2505	0.154554	17.2659	0.994567	27.8045	1.08202	17.0541	0.994567	16.8907	0.994567	25.3743	0.157273	21.5746	0.154554	0.5043	0.4989	0.4791	0.4737	0.0797	0.2212	0.0785	0.0777	0.5043	0.4791	5.67438	65.2672	102	102	102	102		102	0.0798907
1304	130408	2011	160	160	269	109	1	3.49817	2.45319	11.5071	24.0014	0.0408825	20.5594	0.0408825	22.096	0.0408825	18.654	0.0408825	19.1119	0.976727	30.1844	1.11409	18.4476	0.976727	18.4096	0.976727	24.3492	0.0408825	20.9072	0.0408825	0.4566	0.439	0.4248	0.4072	0.0932	0.19	0.0925	0.0925	0.5153	0.4835	5.3323	65.0697	109	109	109	109		109	0.0798624
1304	130408	2012	157	157	267	110	1	3.33767	2.43068	12.0468	25.0523	0.082697	20.849	0.0825213	22.9977	0.082697	18.7944	0.0825213	18.893	1.05422	29.5482	1.09609	18.769	1.05422	18.736	1.05422	25.2355	0.082697	21.0322	0.0825213	0.4	0.3935	0.3904	0.3839	0.1388	0.3108	0.1354	0.1323	0.415	0.4054	6.29617	64.1124	110	110	110	110		110	0.0776358
1304	130408	2013	158	160	267	107	2	3.66519	2.51375	14.9039	25.4733	0.112599	21.6455	0.102835	23.5433	0.112599	19.7155	0.102835	18.003	0.855526	28.7809	0.909509	17.9569	0.855526	17.9404	0.855526	25.8862	0.112599	22.0585	0.102835	0.5032	0.4928	0.4539	0.4435	0.17	0.2417	0.1584	0.1523	0.5114	0.4621	5.42952	65.7705	107	107	107	107		107
1304	130423	1992	157	169	268	99	12	1.22149	1.35625	2.94841	23.1985	0.0710048	19.8157	0.0682783	21.8087	0.0710048	18.426	0.0682783	18.6572	0.772291	29.8528	0.916303	18.3318	0.772291	18.033	0.772291	23.4974	0.0710048	20.1146	0.0682783	0.3052	0.2895	0.2558	0.2401	0.0984	0.173	0.0899	0.0892	0.3183	0.2689	6.93506	67.1792	107					100
1304	130423	1993	158	169	261	92	11	1.40112	1.0309	2.70121	23.0364	0.0419023	19.9333	0.0419023	21.2169	0.0419023	18.1137	0.0419023	18.4042	0.845778	28.3782	0.955954	18.1293	0.845778	18.0469	0.845778	23.3123	0.0419023	20.2092	0.0419023	0.5282	0.4655	0.5108	0.4481	0.1753	0.2535	0.1729	0.1657	0.6004	0.583	6.14103	69.9402						92
1304	130423	1994	157	168	260	92	11	1.86772	1.15771	3.43311	25.5093	0.0392644	21.6437	0.0311421	23.6955	0.0392644	19.8299	0.0311421	19.2033	0.923824	29.8513	1.08496	18.8531	0.923824	18.4901	0.923824	26.0414	0.0392644	22.1758	0.0311421	0.5415	0.4875	0.5038	0.4498	0.1892	0.3552	0.1892	0.1887	0.5816	0.5439	7.03131	65.9782	95					93
1304	130423	1995	158	164	271	107	6	2.22791	1.51016	2.55653	23.5259	0.0198972	20.0879	0.0198972	21.5326	0.0198972	18.0945	0.0198972	18.6949	0.790565	29.6384	0.99995	18.4263	0.790565	18.1251	0.790565	24.1844	0.0198972	20.7463	0.0198972	0.4527	0.4123	0.4436	0.4032	0.1112	0.2184	0.0938	0.0938	0.4533	0.4442	6.44893	70.3801	107					107	0.0964341
1304	130423	1996	160	165	268	103	5	2.06128	1.79598	3.43349	23.6466	0.0702271	20.1503	0.0702271	21.8001	0.0702271	18.3038	0.0702271	17.8819	0.756174	29.2367	0.822883	17.5241	0.756174	17.323	0.756174	23.8388	0.0702271	20.3425	0.0702271	0.4755	0.4538	0.4544	0.4327	0.1127	0.1631	0.1127	0.1118	0.4904	0.4693	5.89328	74.8041	109					103	0.0958688
1304	130423	1998	157	159	261	102	2	1.96385	1.74795	5.54393	25.5249	0.0456496	22.4269	0.0456496	23.0809	0.0456496	19.9828	0.0456496	18.9401	0.794063	29.3879	0.999488	18.6867	0.794063	18.5077	0.794063	26.2705	0.0456496	23.1725	0.0456496	0.6425	0.6392	0.5308	0.5275	0.3555	0.4501	0.3491	0.3445	0.6426	0.5309	5.92097	70.444	102					102	0.0951028
1304	130423	1999	155	159	261	102	4	1.93187	1.62877	5.4707	24.7908	0.0496835	21.2366	0.0489131	22.9828	0.0496835	19.4286	0.0489131	19.7208	0.788641	32.3162	1.24113	19.0964	0.788641	18.6564	0.788641	25.3228	0.0496835	21.7686	0.0489131	0.3204	0.2778	0.3041	0.2615	0.1138	0.1218	0.1067	0.1067	0.3269	0.3106	6.29108	69.8754	102					102	0.0947243
1304	130423	2000	155	166	263	97	11	2.31088	1.65846	6.15324	24.6882	0.0511473	20.9733	0.0506216	23.1714	0.0511473	19.4564	0.0506216	19.6443	0.973898	31.2105	1.25454	19.0212	0.973898	19.0107	0.973898	24.9402	0.0511473	21.2252	0.0506216	0.689	0.6022	0.6773	0.5905	0.0742	0.1463	0.0742	0.0588	0.7034	0.6917	5.99917	71.3101	108					99	0.0941894
1304	130423	2001	153	159	265	106	6	2.00878	2.04429	7.05101	25.6692	0.072589	21.4596	0.0677636	23.6079	0.072589	19.3982	0.0677636	19.7355	1.14387	29.9312	1.33917	19.2709	1.14387	19.1939	1.14387	26.031	0.072589	21.8213	0.0677636	0.3406	0.3129	0.3395	0.3118	0.1136	0.3205	0.1136	0.0901	0.3435	0.3424	6.10807	67.5506	106					106	0.0940359
1304	130423	2002	153	159	263	104	6	2.30943	1.81143	7.01792	23.1299	0.145019	20.1146	0.140383	21.4569	0.145019	18.4416	0.140383	19.1232	0.871375	30.5748	1.01143	19.0046	0.871375	18.4639	0.871375	23.3467	0.145019	20.3314	0.140383	0.2933	0.284	0.219	0.2097	0.1659	0.2222	0.1589	0.153	0.2933	0.219	6.38274	69.5052	104					104	0.0915617
1304	130423	2003	155	163	271	108	8	2.01375	2.08489	7.55258	22.4802	0.0290441	19.147	0.0290441	20.9046	0.0290441	17.5715	0.0290441	17.3957	0.736643	27.1697	0.971274	17.2986	0.736643	17.1547	0.736643	22.7096	0.0290441	19.3764	0.0290441	0.6218	0.4956	0.5918	0.4656	0.1893	0.2423	0.1695	0.1671	0.642	0.612	5.37076	76.6453	108					108	0.0957523
1304	130423	2004	156	161	258	97	5	2.23004	1.93127	7.95593	22.6122	0.0249018	19.3523	0.0249018	20.9835	0.0249018	17.7236	0.0249018	19.3587	0.645511	29.4329	0.733667	19.0474	0.645511	18.8261	0.645511	23.0228	0.0249018	19.7629	0.0249018	0.5062	0.5032	0.4479	0.4449	0.1721	0.4342	0.1631	0.1631	0.5334	0.4751	5.9879	72.1968	107					98	0.0962259
1304	130423	2005	155	155	266	111	1	2.31405	2.15969	9.23224	24.2088	0.147256	21.0147	0.147256	22.4478	0.147256	19.2537	0.147256	18.02	1.17259	28.8055	1.32372	17.6435	1.17259	17.5668	1.17259	24.9128	0.147256	21.7187	0.147256	0.521	0.5045	0.4684	0.4519	0.142	0.2161	0.1296	0.1296	0.524	0.4714	6.20907	70.8963	111					111	0.09528
1304	130423	2006	157	157	260	103	1	2.67847	2.22024	9.31928	24.9072	0.0746397	21.6037	0.0746397	22.3366	0.0746397	19.0331	0.0746397	18.7023	1.0442	30.117	1.20619	18.4886	1.0442	18.3743	1.0442	25.5183	0.0746397	22.2148	0.0746397	0.3716	0.3696	0.3085	0.3065	0.1587	0.3492	0.1571	0.1535	0.4012	0.3381	5.27744	70.1691	111					104	0.0951654
1304	130423	2007	157	159	259	100	2	2.48512	2.43393	9.70707	24.1231	0.0572674	20.3367	0.0505917	22.5143	0.0572674	18.7279	0.0505917	19.0873	0.934637	31.0724	1.11555	18.873	0.934637	18.6463	0.934637	24.4763	0.0572674	20.6899	0.0505917	0.4142	0.3951	0.3669	0.3478	0.1747	0.2468	0.1706	0.1706	0.4152	0.3679	5.35096	69.27	103					101	0.0876409
1304	130423	2008	154	159	261	102	5	2.45742	2.28702	11.2767	24.0647	0.0143434	20.4406	0.0139097	21.9077	0.0143434	18.2836	0.0139097	18.8167	0.717615	29.5664	0.903416	18.4894	0.717615	18.3677	0.717615	24.5824	0.0143434	20.9582	0.0139097	0.4232	0.413	0.3798	0.3696	0.2134	0.2814	0.2089	0.2009	0.4248	0.3814	5.56479	72.1218	102					102	0.0794877
1304	130423	2009	154	156	266	110	2	2.45354	2.29727	10.4327	24.3776	0.162996	20.9146	0.162996	22.0377	0.162996	18.5747	0.162996	19.3287	1.1857	30.8069	1.4236	18.8015	1.1857	18.5201	1.1857	24.5977	0.162996	21.1347	0.162996	0.5541	0.5381	0.4517	0.4357	0.2059	0.2593	0.2059	0.2059	0.5932	0.4908	6.28184	68.9236	110					110	0.0810516
1304	130423	2010	163	164	266	102	1	2.43552	2.29143	11.1787	24.3096	0.125183	20.7441	0.125183	22.5228	0.125183	18.9573	0.125183	17.0641	0.90966	27.5086	0.997657	16.8217	0.90966	16.6205	0.90966	24.8752	0.125183	21.3097	0.125183	0.5395	0.5338	0.5199	0.5142	0.0877	0.2431	0.0872	0.0862	0.5395	0.5199	5.44128	71.9376	102	101	101	101		101	0.0824104
1304	130423	2011	161	165	276	111	4	2.45379	2.21556	11.5071	23.586	0.0483123	20.34	0.0482778	21.6782	0.0483123	18.4323	0.0482778	18.6123	0.918914	29.7123	1.06072	17.8867	0.918914	17.8456	0.918914	23.9487	0.0483123	20.7027	0.0482778	0.4388	0.4124	0.4004	0.374	0.0925	0.2264	0.0924	0.0924	0.5062	0.4678	5.13586	70.6051	111	112	112	112		111	0.0838222
1304	130423	2012	160	163	267	104	3	2.54126	2.22856	12.0468	24.9688	0.095307	20.9738	0.095307	22.8558	0.095307	18.8608	0.095307	18.6234	1.01746	29.2652	1.05104	18.4849	1.01746	18.4447	1.01746	25.1795	0.095307	21.1845	0.095307	0.4004	0.3903	0.3947	0.3846	0.1237	0.3254	0.1199	0.1177	0.4133	0.4076	5.39801	65.8204	104	98	98	98		101	0.0852701
1304	130423	2013	161	163	263	100	2	3.16365	2.28999	14.9039	25.4186	0.0971356	21.732	0.0952868	23.4703	0.0971356	19.7837	0.0952868	18.0299	0.829225	28.9736	0.896475	17.9653	0.829225	17.9397	0.829225	25.8101	0.0971356	22.1235	0.0952868	0.4317	0.4216	0.3784	0.3683	0.1358	0.1971	0.1226	0.1158	0.4419	0.3886	5.46299	70.2794	100	93	93	93		97
1304	130424	1992	157	164	271	107	7	1.16018	1.55663	2.94841	23.0961	0.0817698	19.7616	0.0782624	21.7421	0.0817698	18.4077	0.0782624	18.3758	0.780182	29.4087	0.917575	18.0791	0.780182	17.8155	0.780182	23.3785	0.0817698	20.044	0.0782624	0.2953	0.2809	0.2514	0.237	0.0943	0.1708	0.085	0.0844	0.3075	0.2636	6.94193	66.7203	107	107	107	107		107
1304	130424	1994	159	166	261	95	7	1.80734	1.3616	3.43311	25.3615	0.0419198	21.5649	0.034051	23.5805	0.0419198	19.784	0.034051	19.0046	0.938092	29.5588	1.09665	18.6771	0.938092	18.3433	0.938092	25.8817	0.0419198	22.0851	0.034051	0.4729	0.4245	0.4392	0.3908	0.1645	0.3277	0.1645	0.164	0.5099	0.4762	7.26728	65.7253	95	95	95	95		95
1304	130424	1995	158	164	271	107	6	2.09179	1.83145	2.55653	23.3336	0.0186665	19.9474	0.0186665	21.3766	0.0186665	17.9903	0.0186665	18.4537	0.771708	29.2876	0.978598	18.2225	0.771708	17.9431	0.771708	23.9599	0.0186665	20.5737	0.0186665	0.486	0.4436	0.4733	0.4309	0.1204	0.2208	0.1043	0.1043	0.4869	0.4742	6.38156	71.0409	107	107	107	107		107	0.119039
1304	130424	1996	159	162	271	109	3	1.98846	2.15367	3.43349	23.4764	0.0669708	20.0166	0.0669708	21.6713	0.0669708	18.2115	0.0669708	17.7124	0.747665	28.9198	0.813744	17.3796	0.747665	17.1935	0.747665	23.6573	0.0669708	20.1975	0.0669708	0.4844	0.4609	0.4651	0.4416	0.1131	0.1697	0.1131	0.1123	0.4966	0.4773	6.04577	74.2312	109	109	109	109		109	0.117662
1304	130424	1998	157	159	261	102	2	1.98039	2.10035	5.54393	25.4181	0.0473952	22.3171	0.0473952	23.0081	0.0473952	19.9071	0.0473952	18.7966	0.789701	29.1171	0.979775	18.5619	0.789701	18.3983	0.789701	26.1451	0.0473952	23.0441	0.0473952	0.5714	0.5671	0.4573	0.453	0.3067	0.403	0.3012	0.2969	0.5716	0.4575	6.34086	70.1334	102	102	102	102		102	0.115067
1304	130424	1999	155	159	261	102	4	1.95033	1.87155	5.4707	24.7059	0.0564218	21.1961	0.0562488	22.9266	0.0564218	19.4168	0.0562488	19.5058	0.789478	31.9847	1.22114	18.9132	0.789478	18.513	0.789478	25.1887	0.0564218	21.6789	0.0562488	0.2944	0.2541	0.2753	0.235	0.1066	0.1178	0.1013	0.1013	0.3013	0.2822	6.51292	69.6864	102	102	102	102		102	0.113291
1304	130424	2000	153	163	271	108	10	2.28424	1.83828	6.15324	24.5753	0.0520494	20.9217	0.0513865	23.0702	0.0520494	19.4166	0.0513865	19.4268	0.954679	30.8589	1.23489	18.843	0.954679	18.834	0.954679	24.8057	0.0520494	21.1522	0.0513865	0.6775	0.5897	0.6637	0.5759	0.0731	0.1421	0.0731	0.0598	0.6897	0.6759	6.26459	71.006	108	108	108	108		108	0.112174
1304	130424	2001	153	159	265	106	6	1.8107	2.28662	7.05101	25.5141	0.0698233	21.3463	0.065596	23.4797	0.0698233	19.3119	0.065596	19.5766	1.13517	29.6815	1.32696	19.1438	1.13517	19.0779	1.13517	25.8563	0.0698233	21.6885	0.065596	0.3196	0.2938	0.3182	0.2924	0.1062	0.3098	0.1062	0.0838	0.3238	0.3224	6.39813	67.2344	106	106	106	106		106	0.111592
1304	130424	2002	153	159	263	104	6	2.12931	1.98753	7.01792	23.3798	0.140079	20.2592	0.134936	21.7276	0.140079	18.6071	0.134936	19.3942	0.876401	30.7262	1.01226	19.2822	0.876401	18.7461	0.876401	23.5845	0.140079	20.4639	0.134936	0.2901	0.2803	0.2146	0.2048	0.1693	0.2215	0.1635	0.1586	0.2901	0.2146	6.66218	68.3698	104	104	104	104		104	0.108677
1304	130424	2003	155	163	271	108	8	2.04441	2.35179	7.55258	22.7333	0.0287684	19.3155	0.0287684	21.1575	0.0287684	17.7397	0.0287684	17.6175	0.751046	27.3935	0.973977	17.522	0.751046	17.383	0.751046	22.9535	0.0287684	19.5357	0.0287684	0.6056	0.4772	0.5711	0.4427	0.1889	0.2396	0.1693	0.1677	0.6297	0.5952	5.60811	74.8178	108	108	108	108		108	0.110038
1304	130424	2004	153	154	261	107	1	2.17213	2.08684	7.95593	22.7833	0.0233481	19.4673	0.0233481	21.1282	0.0233481	17.8121	0.0233481	19.5042	0.647003	29.6	0.731756	19.2005	0.647003	18.9885	0.647003	23.191	0.0233481	19.875	0.0233481	0.4791	0.4763	0.4256	0.4228	0.1699	0.4359	0.1621	0.162	0.5011	0.4476	6.23311	69.9833	107	107	107	107		107	0.109118
1304	130424	2005	155	155	266	111	1	2.23326	2.3342	9.23224	24.4289	0.14968	21.1644	0.14968	22.6433	0.14968	19.3788	0.14968	18.1633	1.20201	29.0238	1.35299	17.7894	1.20201	17.7189	1.20201	25.1206	0.14968	21.8561	0.14968	0.5141	0.4979	0.4622	0.446	0.1439	0.2153	0.1315	0.1315	0.5174	0.4655	6.43162	68.4808	111	111	111	111		111	0.109064
1304	130424	2006	154	154	265	111	1	2.44831	2.38275	9.31928	25.1773	0.0722178	21.8168	0.0722178	22.5649	0.0722178	19.2044	0.0722178	18.8074	1.05059	30.2803	1.21083	18.6018	1.05059	18.485	1.05059	25.7878	0.0722178	22.4273	0.0722178	0.371	0.3687	0.3069	0.3046	0.1507	0.3139	0.1493	0.1464	0.3987	0.3346	5.525	69.1589	111	111	111	111		111	0.108821
1304	130424	2007	154	158	261	103	4	2.30246	2.74052	9.70707	24.4136	0.0571851	20.5177	0.0500641	22.7998	0.0571851	18.9039	0.0500641	19.3165	0.973454	31.3825	1.16108	19.1144	0.973454	18.899	0.973454	24.7578	0.0571851	20.862	0.0500641	0.4234	0.4017	0.3802	0.3585	0.1704	0.2311	0.1664	0.1664	0.4245	0.3813	5.68118	68.2007	103	103	103	103		103	0.10813
1304	130424	2008	154	159	261	102	5	2.42516	2.5278	11.2767	24.1326	0.0145882	20.4437	0.0139047	21.9924	0.0145882	18.3036	0.0139047	18.9767	0.729628	29.7741	0.92062	18.6552	0.729628	18.5366	0.729628	24.6405	0.0145882	20.9517	0.0139047	0.4314	0.4159	0.3861	0.3706	0.1984	0.2781	0.1942	0.1869	0.4326	0.3873	5.81261	70.4125	102	102	102	102		102	0.107866
1304	130424	2009	154	156	266	110	2	2.26283	2.47073	10.4327	24.5569	0.15512	21.0254	0.15512	22.2069	0.15512	18.6754	0.15512	19.4479	1.19643	30.9134	1.42574	18.9327	1.19643	18.6555	1.19643	24.7656	0.15512	21.2341	0.15512	0.5398	0.5241	0.4246	0.4089	0.218	0.2818	0.2179	0.2179	0.5775	0.4623	6.39992	66.3756	110	110	110	110		110	0.101397
1304	130424	2010	161	164	266	102	3	2.17487	2.49985	11.1787	24.474	0.128463	20.8285	0.128463	22.6906	0.128463	19.0451	0.128463	17.1168	0.920728	27.6269	1.00446	16.8879	0.920728	16.6983	0.920728	25.0235	0.128463	21.378	0.128463	0.5262	0.521	0.5061	0.5009	0.0864	0.2345	0.0856	0.0846	0.5262	0.5061	5.6412	69.8449	102	102	102	102		102	0.100736
1304	130424	2011	160	160	269	109	1	2.08638	2.39447	11.5071	23.707	0.0437364	20.4034	0.0437364	21.8091	0.0437364	18.5055	0.0437364	18.7433	0.927815	29.8238	1.06768	18.0531	0.927815	18.0143	0.927815	24.0644	0.0437364	20.7609	0.0437364	0.4419	0.4188	0.4059	0.3828	0.0924	0.2115	0.0921	0.0921	0.5044	0.4684	5.29735	68.903	109	109	109	109		109	0.100589
1304	130424	2012	157	157	267	110	1	2.14526	2.393	12.0468	24.9901	0.0863822	20.9261	0.0863822	22.8938	0.0863822	18.8298	0.0863822	18.6808	1.02272	29.3327	1.05852	18.5503	1.02272	18.5141	1.02272	25.1888	0.0863822	21.1248	0.0863822	0.3882	0.3791	0.3818	0.3727	0.125	0.3125	0.1213	0.1191	0.4022	0.3958	5.86001	65.6597	110	110	110	110		110	0.0994269
1304	130424	2013	158	160	267	107	2	2.55169	2.46643	14.9039	25.4517	0.0918582	21.7121	0.0889361	23.5089	0.0918582	19.7694	0.0889361	17.9902	0.835417	28.8708	0.896472	17.9359	0.835417	17.916	0.835417	25.8452	0.0918582	22.1056	0.0889361	0.4628	0.4531	0.413	0.4033	0.1416	0.2094	0.129	0.1229	0.4728	0.423	5.5704	68.7554	107	107	107	107		107
1304	130425	1992	157	164	271	107	7	1.26261	1.2671	2.94841	22.3147	0.0752719	19.2504	0.0722645	21.0259	0.0752719	17.9617	0.0722645	17.5	0.705221	28.2986	0.832171	17.1762	0.705221	16.9648	0.705221	22.6078	0.0752719	19.5435	0.0722645	0.2513	0.2365	0.2203	0.2055	0.0715	0.1565	0.0636	0.0628	0.2577	0.2267	6.92132	69.2337	107	107				107
1304	130425	1994	159	166	261	95	7	1.9064	1.06028	3.43311	24.2571	0.0252451	20.8137	0.0231068	22.5824	0.0252451	19.139	0.0231068	18.294	0.81404	28.5524	0.955693	18.0104	0.81404	17.7196	0.81404	24.7772	0.0252451	21.3338	0.0231068	0.4768	0.4225	0.4429	0.3886	0.1701	0.3355	0.1701	0.1698	0.4979	0.464	7.03289	70.603	95	95				95
1304	130425	1995	158	164	271	107	6	2.28016	1.32608	2.55653	22.7378	0.0165001	19.6528	0.0165001	20.8447	0.0165001	17.7597	0.0165001	17.5071	0.662494	27.9991	0.836428	17.2044	0.662494	16.9914	0.662494	23.2868	0.0165001	20.2018	0.0165001	0.4661	0.4041	0.4476	0.3856	0.0975	0.2071	0.0798	0.0798	0.4664	0.4479	6.14861	76.011	107	107				107	0.113097
1304	130425	1996	159	162	271	109	3	2.03725	1.499	3.43349	22.8044	0.0629923	19.6813	0.0629923	21.1011	0.0629923	17.978	0.0629923	16.8417	0.661888	27.6612	0.758058	16.5504	0.661888	16.3865	0.661888	22.949	0.0629923	19.8259	0.0629923	0.3575	0.3285	0.3454	0.3164	0.0923	0.1642	0.0923	0.0919	0.3706	0.3585	6.03864	76.9993	109	109				109	0.112717
1304	130425	1998	157	159	261	102	2	2.08547	1.43532	5.54393	24.4828	0.0420281	21.6378	0.0420281	22.1465	0.0415812	19.3014	0.0415812	17.9381	0.676717	27.8104	0.835656	17.7287	0.676717	17.5827	0.676717	25.1598	0.0420281	22.3147	0.0420281	0.5492	0.5427	0.411	0.4045	0.2613	0.357	0.259	0.2572	0.5493	0.4111	6.51518	73.8878	102	102				102	0.111759
1304	130425	1999	155	159	261	102	4	2.09194	1.46578	5.4707	23.6456	0.0292851	20.4302	0.0292851	21.9101	0.0292851	18.6946	0.0292851	18.5546	0.631338	30.6698	0.98527	18.0411	0.631338	17.6835	0.631338	24.092	0.0292851	20.8766	0.0292851	0.3249	0.2698	0.2985	0.2434	0.1259	0.1523	0.122	0.122	0.3308	0.3044	6.36608	74.866	102	102				102	0.111379
1304	130425	2000	153	163	271	108	10	2.60786	1.52054	6.15324	23.5305	0.0361462	20.2612	0.0361462	22.0407	0.0361462	18.7714	0.0361462	18.3623	0.83408	29.5575	1.06741	17.8008	0.83408	17.7914	0.83408	23.7637	0.0361462	20.4943	0.0361462	0.6161	0.5262	0.5956	0.5057	0.079	0.1655	0.079	0.0699	0.6255	0.605	6.62306	75.9437	108	108				108	0.110727
1304	130425	2001	153	159	265	106	6	2.41787	1.84406	7.05101	24.3061	0.0381857	20.5478	0.0380162	22.3938	0.0381857	18.6355	0.0380162	18.4762	0.939696	28.4264	1.10893	18.0352	0.939696	18.0066	0.939696	24.6434	0.0381857	20.8851	0.0380162	0.2308	0.2127	0.2302	0.2121	0.0979	0.2584	0.0979	0.0761	0.234	0.2334	6.8976	71.8416	106	106				106	0.110271
1304	130425	2002	153	159	263	104	6	2.80804	1.88549	7.01792	23.0465	0.118311	20.0543	0.115282	21.4153	0.118311	18.4231	0.115282	19.0499	0.843603	29.9559	0.965491	18.9394	0.843603	18.4468	0.843603	23.2347	0.118311	20.2426	0.115282	0.2589	0.2506	0.1788	0.1705	0.1773	0.2175	0.1718	0.1648	0.2589	0.1788	7.04737	70.7592	104	104				104	0.114498
1304	130425	2003	155	163	271	108	8	2.59874	2.14375	7.55258	22.4602	0.0211526	19.1557	0.0211526	20.9274	0.0211526	17.6228	0.0211526	17.5621	0.666714	27.182	0.863609	17.4209	0.666714	17.2865	0.666714	22.711	0.0211526	19.4065	0.0211526	0.6079	0.451	0.5848	0.4279	0.2013	0.2419	0.1857	0.1855	0.6344	0.6113	5.76365	75.6099	108	108				108	0.115215
1304	130425	2004	153	154	261	107	1	2.80423	2.0226	7.95593	22.5298	0.0122653	19.3909	0.0122653	20.8968	0.0122653	17.7579	0.0122653	19.1291	0.544525	29.1488	0.627917	18.8994	0.544525	18.6886	0.544525	22.9558	0.0122653	19.8169	0.0122653	0.4385	0.435	0.3728	0.3693	0.1903	0.4676	0.1763	0.1759	0.4641	0.3984	6.39998	71.0519	107	107				107	0.114459
1304	130425	2005	155	155	266	111	1	2.86629	2.14817	9.23224	23.8459	0.108364	20.7279	0.108364	22.1066	0.108364	18.9886	0.108364	17.7849	1.0752	28.6327	1.22406	17.3963	1.0752	17.3293	1.0752	24.5338	0.108364	21.4158	0.108364	0.6235	0.5979	0.5665	0.5409	0.1777	0.243	0.1671	0.1671	0.6278	0.5708	6.29716	69.9832	111	111				111	0.113856
1304	130425	2006	154	154	265	111	1	3.24471	2.16323	9.31928	25.2949	0.0648717	22.0404	0.0648717	22.5147	0.0648717	19.2602	0.0648717	18.5247	0.949931	29.8099	1.08508	18.3373	0.949931	18.1971	0.949931	25.9318	0.0648717	22.6773	0.0648717	0.3068	0.3059	0.2527	0.2518	0.1245	0.2845	0.1231	0.1216	0.3306	0.2765	5.41231	70.8847	111	111				111	0.113176
1304	130425	2007	154	158	261	103	4	3.08337	2.27729	9.70707	24.1153	0.0503736	20.3191	0.0452874	22.4734	0.0503736	18.6772	0.0452874	19.2452	0.887377	31.539	1.08866	19.0339	0.887377	18.8252	0.887377	24.4983	0.0503736	20.7022	0.0452874	0.4539	0.4253	0.4236	0.395	0.1877	0.2301	0.1838	0.1838	0.4545	0.4242	5.77117	73.4469	103	103				103	0.111108
1304	130425	2008	154	159	261	102	5	2.99387	2.15504	11.2767	23.7943	0.0080778	20.1888	0.0080778	21.625	0.0080778	18.0194	0.0080778	18.6798	0.652357	29.6045	0.846181	18.3279	0.652357	18.1869	0.652357	24.3015	0.0080778	20.696	0.0080778	0.4297	0.4158	0.3851	0.3712	0.1786	0.252	0.1708	0.1656	0.4313	0.3867	5.9546	74.1381	102	102				102	0.111689
1304	130425	2009	154	156	266	110	2	2.95584	2.16373	10.4327	24.6066	0.118689	21.1516	0.118689	22.1291	0.118689	18.6741	0.118689	19.4395	1.09536	30.9014	1.32589	18.9252	1.09536	18.6439	1.09536	24.8524	0.118689	21.3974	0.118689	0.5166	0.4974	0.4052	0.386	0.2583	0.3211	0.2578	0.2578	0.544	0.4326	6.59126	70.0997	110	110				110	0.119094
1304	130425	2010	161	164	266	102	3	2.78352	2.15993	11.1787	24.323	0.109886	20.77	0.109886	22.5212	0.109886	18.9682	0.109886	17.1426	0.848116	27.9178	0.956366	16.8843	0.848116	16.6466	0.848116	24.8909	0.109886	21.3378	0.109886	0.5622	0.558	0.5503	0.5461	0.1012	0.2233	0.1002	0.0984	0.5622	0.5503	6.04686	72.9185	102	102				102	0.118733
1304	130425	2011	160	160	269	109	1	2.71802	2.04907	11.5071	23.5477	0.050032	20.3592	0.050032	21.6604	0.050032	18.4718	0.050032	18.5018	0.890688	29.672	1.03538	17.8023	0.890688	17.7639	0.890688	23.9325	0.050032	20.744	0.050032	0.436	0.4138	0.4025	0.3803	0.0883	0.2137	0.0882	0.0882	0.4922	0.4587	5.63059	70.8565	109	109				109	0.122797
1304	130425	2012	157	157	267	110	1	2.76884	2.05196	12.0468	24.9442	0.0846998	20.9952	0.0846998	22.7756	0.0846998	18.8266	0.0846998	18.5093	0.961996	29.2623	0.999618	18.3677	0.961996	18.3235	0.961996	25.1632	0.0846998	21.2142	0.0846998	0.3207	0.3093	0.3174	0.306	0.1033	0.2824	0.0991	0.098	0.332	0.3287	6.34863	68.6348	110	110				110	0.118014
1304	130425	2013	158	160	267	107	2	3.29886	2.03522	14.9039	25.6641	0.066604	21.9308	0.0664199	23.6745	0.066604	19.9411	0.0664199	18.0226	0.84898	29.0053	0.918893	17.9632	0.84898	17.9437	0.84898	26.038	0.066604	22.3047	0.0664199	0.4758	0.4678	0.4325	0.4245	0.109	0.1739	0.0971	0.0927	0.4885	0.4452	6.31018	70.3192	107	107				107
1304	130426	2002	163	165	271	106	2	2.65763	1.79588	7.01792	20.394	0.0457468	17.7872	0.0447143	19.0744	0.0457468	16.4677	0.0447143	17.3806	0.56196	27.2847	0.607148	17.311	0.56196	16.8991	0.56196	20.5767	0.0457468	17.9699	0.0447143	0.3672	0.3531	0.2997	0.2856	0.1738	0.2585	0.1678	0.1641	0.3672	0.2997	6.84449	69.2713	106	106	106	106	106	106	0.0545087
1304	130426	2003	163	165	281	116	2	2.23605	2.01159	7.55258	19.7759	0.0036674	16.8136	0.0036674	18.6021	0.0036674	15.6398	0.0036674	15.9659	0.464042	24.7579	0.582258	15.8789	0.464042	15.7756	0.464042	19.9244	0.0036674	16.9621	0.0036674	0.6635	0.5602	0.623	0.5197	0.2039	0.278	0.182	0.1787	0.6888	0.6483	5.89344	73.8522	116	116	116	116	116	116	0.049344
1304	130426	2005	165	167	283	116	2	2.45982	2.24607	9.23224	21.5679	0.0726352	18.616	0.0726352	20.3228	0.0726352	17.3709	0.0726352	16.9227	0.890369	26.3427	0.948334	16.5835	0.890369	16.5521	0.890369	22.062	0.0726352	19.1102	0.0726352	0.4955	0.4746	0.4522	0.4313	0.1265	0.1967	0.1137	0.1133	0.4982	0.4549	6.84947	66.6528	116	116	116	116	116	116	0.0477078
1304	130426	2006	166	168	261	93	2	2.86069	2.2096	9.31928	21.7	0.0193362	18.7456	0.0193362	19.7119	0.0193362	16.7574	0.0193362	17.2331	0.675127	27.1381	0.764342	17.0911	0.675127	17.0157	0.675127	22.1724	0.0193362	19.2179	0.0193362	0.4469	0.4424	0.3635	0.359	0.187	0.3737	0.1856	0.18	0.4729	0.3895	6.26485	69.1773	93	93	93	93	93	93	0.0477164
1304	130426	2007	167	169	273	104	2	2.60656	2.27388	9.70707	21.1306	0.0096234	17.6691	0.0090216	19.9169	0.0096234	16.4554	0.0090216	17.4522	0.658595	27.9234	0.708369	17.3178	0.658595	17.1749	0.658595	21.3717	0.0096234	17.9103	0.0090216	0.4368	0.4121	0.392	0.3673	0.1724	0.243	0.1677	0.1677	0.4381	0.3933	6.22773	66.3544	104	104	104	104	104	104	0.0474584
1304	130426	2008	167	169	274	105	2	2.38185	2.14566	11.2767	21.0417	0.0040158	17.8117	0.0040158	19.446	0.0040158	16.216	0.0040158	17.0764	0.51051	26.4245	0.572321	16.8874	0.51051	16.7896	0.51051	21.3806	0.0040158	18.1506	0.0040158	0.3888	0.3717	0.3537	0.3366	0.1907	0.282	0.1868	0.1779	0.3907	0.3556	6.46456	66.7613	105	105	105	105	105	105	0.0480868
1304	130426	2009	165	166	277	111	1	2.45883	2.2158	10.4327	21.529	0.0662035	18.5637	0.0662035	19.7213	0.0662035	16.7559	0.0662035	17.6056	0.785265	27.5115	0.89617	17.2013	0.785265	16.9964	0.785265	21.729	0.0662035	18.7636	0.0662035	0.4609	0.4451	0.3397	0.3239	0.1979	0.272	0.1979	0.1979	0.5017	0.3805	6.68586	62.3296	111	111	111	111	111	111	0.0532133
1304	130426	2010	169	173	277	104	4	2.35806	2.37784	11.1787	21.7518	0.0522939	18.5566	0.0522939	20.3511	0.0522939	17.1559	0.0522939	15.6125	0.669852	24.9354	0.689753	15.4999	0.669852	15.3538	0.669852	22.1377	0.0522939	18.9425	0.0522939	0.4879	0.4786	0.4491	0.4398	0.1095	0.2434	0.108	0.1075	0.4888	0.45	5.97537	66.5106	104	104	104	104	104	104	0.0525727
1304	130426	2011	169	170	289	119	1	2.41101	2.38754	11.5071	20.5489	0.0048889	17.649	0.0048889	19.1339	0.0048889	16.234	0.0048889	16.9448	0.620766	26.8001	0.678257	16.4143	0.620766	16.3977	0.620766	20.7446	0.0048889	17.8447	0.0048889	0.4896	0.4562	0.4324	0.399	0.1155	0.2095	0.1152	0.1152	0.5541	0.4969	5.77247	66.3276	119	119	119	119	119	119	0.0536312
1304	130426	2012	165	167	281	114	2	2.42438	2.43015	12.0468	21.5167	0.018834	18.0062	0.018834	19.925	0.018834	16.4145	0.018834	16.9565	0.618957	26.164	0.622681	16.8905	0.618957	16.8685	0.618957	21.6334	0.018834	18.1229	0.018834	0.3979	0.3868	0.3849	0.3738	0.1354	0.3409	0.1324	0.1296	0.4104	0.3974	6.40518	64.1582	114	114	114	114	114	114	0.0513244
1304	130426	2013	167	168	281	113	1	3.06257	2.39659	14.9039	22.7443	0.0159351	19.3933	0.0142206	21.1206	0.0159351	17.7696	0.0142206	17.0396	0.569489	26.2971	0.575182	17.0067	0.569489	16.962	0.569489	22.987	0.0159351	19.636	0.0142206	0.5205	0.5022	0.4627	0.4444	0.1726	0.2389	0.162	0.1572	0.5291	0.4713	5.99271	66.4228	113	113	113	113	113	113
1304	130427	1992	157	164	271	107	7	1.13148	1.43954	2.94841	22.9682	0.0575719	19.5917	0.0555168	21.6087	0.0575719	18.2322	0.0555168	18.6499	0.731768	29.7493	0.868396	18.3254	0.731768	18.0126	0.731768	23.2631	0.0575719	19.8867	0.0555168	0.322	0.3048	0.2684	0.2512	0.1049	0.1801	0.0968	0.0963	0.3363	0.2827	6.93016	67.1298						107
1304	130427	1994	159	166	261	95	7	1.81643	1.2979	3.43311	25.3097	0.0329448	21.4323	0.0246286	23.5323	0.0329448	19.6549	0.0246286	19.1173	0.881895	29.6854	1.03293	18.767	0.881895	18.3952	0.881895	25.8236	0.0329448	21.9462	0.0246286	0.5401	0.4838	0.5019	0.4456	0.196	0.3606	0.196	0.1955	0.583	0.5448	7.20391	65.6395						95
1304	130427	1995	158	164	271	107	6	2.13996	1.63478	2.55653	23.3419	0.0185221	19.8899	0.0185221	21.3839	0.0185221	17.932	0.0185221	18.6885	0.777375	29.5367	0.977895	18.4219	0.777375	18.1135	0.777375	23.9957	0.0185221	20.5437	0.0185221	0.4555	0.4176	0.4489	0.411	0.1143	0.2227	0.0974	0.0974	0.4564	0.4498	6.50201	70.1744						107	0.0851646
1304	130427	1996	159	162	271	109	3	1.86921	1.95531	3.43349	23.4392	0.0632261	19.9594	0.0632261	21.6126	0.0632261	18.1328	0.0632261	17.8226	0.719068	29.1181	0.777709	17.462	0.719068	17.2562	0.719068	23.6304	0.0632261	20.1506	0.0632261	0.4976	0.4771	0.4741	0.4536	0.1177	0.1639	0.1177	0.1168	0.5139	0.4904	6.01166	74.2477						109	0.0844584
1304	130427	1998	157	159	261	102	2	1.80515	1.92862	5.54393	25.3561	0.0413334	22.2716	0.0413334	22.9517	0.0413334	19.8672	0.0413334	18.9264	0.780898	29.3443	0.991752	18.6638	0.780898	18.4885	0.780898	26.0968	0.0413334	23.0123	0.0413334	0.6604	0.658	0.5527	0.5503	0.3622	0.4583	0.3559	0.3507	0.6604	0.5527	6.16133	69.9955						102	0.083217
1304	130427	1999	155	159	261	102	4	1.74559	1.76682	5.4707	24.6388	0.0441285	21.0772	0.0427048	22.8704	0.0441285	19.3088	0.0427048	19.7602	0.780403	32.3009	1.2268	19.1165	0.780403	18.6571	0.780403	25.1764	0.0441285	21.6148	0.0427048	0.3332	0.2914	0.3187	0.2769	0.1147	0.1209	0.1071	0.1071	0.3396	0.3251	6.4644	69.2739						102	0.0824396
1304	130427	2000	153	163	271	108	10	2.33732	1.69988	6.15324	24.5249	0.0432478	20.7722	0.04296	23.0458	0.0432478	19.293	0.04296	19.6731	0.944625	31.1761	1.21641	19.0456	0.944625	19.0333	0.944625	24.7737	0.0432478	21.021	0.04296	0.7025	0.6147	0.6927	0.6049	0.0726	0.1475	0.0726	0.0559	0.7181	0.7083	6.1123	70.5937						108	0.0825502
1304	130427	2001	153	159	265	106	6	2.05276	2.09358	7.05101	25.5185	0.0734618	21.3163	0.068151	23.4885	0.0734618	19.2863	0.068151	19.7317	1.12413	29.8482	1.30823	19.2625	1.12413	19.1792	1.12413	25.8733	0.0734618	21.6711	0.068151	0.3636	0.3337	0.3617	0.3318	0.1129	0.3303	0.1129	0.0897	0.3663	0.3644	6.25594	66.9434						106	0.0813732
1304	130427	2002	158	162	267	105	4	2.40001	1.90227	7.01792	22.7978	0.136432	19.8581	0.132649	21.1493	0.136432	18.2096	0.132649	18.8764	0.837519	30.2834	0.968705	18.7603	0.837519	18.2243	0.837519	23.0206	0.136432	20.0809	0.132649	0.3083	0.2986	0.2364	0.2267	0.1646	0.227	0.1571	0.1511	0.3083	0.2364	6.53436	69.0624						105	0.0856523
1304	130427	2003	159	164	276	112	5	2.11049	2.13284	7.55258	22.1208	0.0265848	18.8637	0.0265848	20.585	0.0265848	17.3279	0.0265848	17.153	0.705384	26.864	0.930577	17.0586	0.705384	16.9136	0.705384	22.3395	0.0265848	19.0825	0.0265848	0.6289	0.5115	0.5971	0.4797	0.192	0.249	0.171	0.168	0.6479	0.6161	5.55633	75.4719						112	0.0913812
1304	130427	2004	153	154	261	107	1	2.38747	2.03294	7.95593	22.2757	0.0231514	19.0537	0.0231514	20.6949	0.0231514	17.4729	0.0231514	19.1923	0.636706	29.1417	0.722704	18.8728	0.636706	18.6528	0.636706	22.6734	0.0231514	19.4513	0.0231514	0.527	0.5235	0.4685	0.465	0.1672	0.4262	0.159	0.159	0.5537	0.4952	6.19944	70.8144						107	0.0906505
1304	130427	2005	160	161	275	114	1	2.42182	2.18138	9.23224	23.9039	0.143569	20.754	0.143569	22.2084	0.143569	19.0584	0.143569	17.8833	1.13756	28.504	1.27407	17.5072	1.13756	17.4333	1.13756	24.59	0.143569	21.44	0.143569	0.5067	0.4905	0.4558	0.4396	0.1362	0.212	0.1234	0.1234	0.5092	0.4583	6.43096	69.1848						113	0.0899398
1304	130427	2006	160	161	263	102	1	2.78143	2.22065	9.31928	24.454	0.0676172	21.2005	0.0676172	21.982	0.0676172	18.7285	0.0676172	18.5515	1.00957	29.8044	1.16527	18.3388	1.00957	18.231	1.00957	25.0486	0.0676172	21.7951	0.0676172	0.3839	0.3818	0.3175	0.3154	0.1628	0.3643	0.1611	0.157	0.4144	0.348	5.5684	69.5446						102	0.0889266
1304	130427	2007	161	164	267	103	3	2.60351	2.48292	9.70707	23.7303	0.0514873	20.0176	0.0460427	22.1656	0.0514873	18.453	0.0460427	18.8385	0.893156	30.6139	1.05152	18.6287	0.893156	18.403	0.893156	24.0702	0.0514873	20.3575	0.0460427	0.4154	0.398	0.3653	0.3479	0.1719	0.2499	0.1679	0.1679	0.4165	0.3664	5.63364	67.8997						104	0.0951475
1304	130427	2008	161	164	268	104	3	2.4772	2.32892	11.2767	23.759	0.0152328	20.1969	0.0148063	21.6647	0.0152328	18.1027	0.0148063	18.5981	0.698283	29.1807	0.864273	18.2844	0.698283	18.1663	0.698283	24.2567	0.0152328	20.6947	0.0148063	0.4103	0.4007	0.3713	0.3617	0.2174	0.2854	0.2134	0.2045	0.412	0.373	5.82251	70.0542						103	0.0944249
1304	130427	2009	160	161	272	111	1	2.56667	2.4398	10.4327	24.0126	0.157864	20.6306	0.157864	21.7432	0.157864	18.3612	0.157864	19.1139	1.14185	30.4317	1.36624	18.591	1.14185	18.3149	1.14185	24.231	0.157864	20.849	0.157864	0.552	0.5372	0.447	0.4322	0.1991	0.2506	0.1991	0.1991	0.5932	0.4882	6.37253	66.3491						110	0.0936114
1304	130427	2010	165	167	269	102	2	2.47371	2.4292	11.1787	24.0114	0.119742	20.5114	0.119742	22.2632	0.119742	18.7633	0.119742	16.8937	0.88505	27.1754	0.9636	16.6626	0.88505	16.4655	0.88505	24.5614	0.119742	21.0614	0.119742	0.5388	0.5324	0.5155	0.5091	0.0908	0.2441	0.0903	0.0894	0.5388	0.5155	5.55204	70.0559	101	101	101			102	0.0912665
1304	130427	2011	163	167	280	113	4	2.44915	2.38978	11.5071	23.2354	0.0422687	20.0353	0.0422687	21.3768	0.0422687	18.1768	0.0422687	18.4157	0.886016	29.3935	1.018	17.6967	0.886016	17.658	0.886016	23.5797	0.0422687	20.3796	0.0422687	0.447	0.4191	0.4068	0.3789	0.0951	0.2305	0.0949	0.0949	0.517	0.4768	5.28365	69.083	112	112	112			113	0.0909065
1304	130427	2012	162	164	272	108	2	2.60171	2.48557	12.0468	24.5719	0.0904149	20.6549	0.0904149	22.5198	0.0904149	18.6028	0.0904149	18.4425	0.965937	28.9194	0.993499	18.3076	0.965937	18.2693	0.965937	24.7721	0.0904149	20.8551	0.0904149	0.4142	0.4036	0.4074	0.3968	0.1283	0.337	0.1246	0.1219	0.426	0.4192	5.72916	65.077	98	98	98			104	0.0866943
1304	130427	2013	163	165	269	104	2	3.18742	2.50144	14.8409	25.1219	0.0937373	21.4842	0.0919085	23.212	0.0937373	19.5743	0.0919085	17.9649	0.794752	28.7431	0.851994	17.8997	0.794752	17.8706	0.794752	25.4997	0.0937373	21.8621	0.0919085	0.4292	0.4176	0.3735	0.3619	0.1428	0.1992	0.1299	0.1229	0.439	0.3833	5.56258	68.8056	93	93	93			100
1304	130431	1992	157	164	271	107	7	1.16732	1.58287	2.94841	23.1864	0.120566	19.8438	0.113009	21.8634	0.120566	18.5208	0.113009	18.1423	0.85865	28.946	0.998967	17.9056	0.85865	17.6762	0.85865	23.4434	0.120566	20.1008	0.113009	0.2752	0.2647	0.2383	0.2278	0.0884	0.1606	0.0768	0.0763	0.2878	0.2509	7.02752	64.5288	107					107
1304	130431	1994	159	166	261	95	7	1.85362	1.42471	3.43311	25.3714	0.0609453	21.6247	0.0503309	23.6234	0.0609453	19.8767	0.0503309	18.8179	1.03609	29.248	1.2008	18.5216	1.03609	18.2261	1.03609	25.8799	0.0609453	22.1332	0.0503309	0.3995	0.364	0.3664	0.3309	0.1315	0.2908	0.1314	0.1306	0.4375	0.4044	7.74022	63.9288	95					95
1304	130431	1995	158	164	271	107	6	2.20552	1.87164	2.55653	23.135	0.0203869	19.7497	0.0203869	21.2337	0.0203869	17.8483	0.0203869	18.2678	0.802406	28.9603	1.02136	18.0954	0.802406	17.8505	0.802406	23.731	0.0203869	20.3456	0.0203869	0.5107	0.4724	0.4937	0.4554	0.1323	0.2171	0.1181	0.1181	0.5122	0.4952	6.33372	70.354	107					107	0.0970658
1304	130431	1996	159	162	271	109	3	1.98646	2.25242	3.43349	23.3406	0.0732369	19.8314	0.0732369	21.589	0.0732369	18.0798	0.0732369	17.6353	0.789608	28.6244	0.846242	17.3315	0.789608	17.1652	0.789608	23.5171	0.0732369	20.0078	0.0732369	0.5157	0.4918	0.4991	0.4752	0.1183	0.1838	0.1183	0.1172	0.5227	0.5061	6.30192	72.0271	109					109	0.100123
1304	130431	1998	157	159	261	102	2	1.96752	2.17743	5.54393	25.4086	0.0574476	22.2336	0.0574476	23.0515	0.0574476	19.8766	0.0574476	18.7266	0.831121	28.8715	1.00483	18.5277	0.831121	18.3839	0.831121	26.113	0.0574476	22.938	0.0574476	0.4734	0.4675	0.3689	0.363	0.257	0.3505	0.2505	0.2465	0.4743	0.3698	7.01914	68.2179	102					102	0.106779
1304	130431	1999	155	159	261	102	4	1.8966	1.92444	5.4707	24.8582	0.0907926	21.3382	0.0907926	23.1087	0.0907926	19.5887	0.0907926	19.3493	0.876296	31.6517	1.30485	18.8047	0.876296	18.4638	0.876296	25.2791	0.0907926	21.7591	0.0907926	0.2325	0.2027	0.2113	0.1815	0.0855	0.098	0.0827	0.0827	0.2411	0.2199	6.92921	67.6477	102					102	0.110493
1304	130431	2000	153	163	271	108	10	2.3531	1.94268	6.15324	24.6588	0.070938	20.9884	0.0691237	23.1792	0.070938	19.5089	0.0691237	19.2632	1.01331	30.4959	1.31804	18.7496	1.01331	18.7419	1.01331	24.8655	0.070938	21.1951	0.0691237	0.645	0.5563	0.631	0.5423	0.07	0.1262	0.07	0.0594	0.6549	0.6409	6.68696	68.6758	108					108	0.109474
1304	130431	2001	153	159	265	106	6	2.00187	2.38213	7.05101	25.4392	0.0762239	21.2359	0.0670188	23.4368	0.0762239	19.2335	0.0670188	19.5291	1.19327	29.4602	1.39309	19.1507	1.19327	19.092	1.19327	25.7536	0.0762239	21.5503	0.0670188	0.3254	0.3009	0.3223	0.2978	0.1104	0.3161	0.1101	0.0894	0.3324	0.3293	6.78667	65.1225	106					106	0.103919
1304	130431	2002	153	159	263	104	6	2.27808	2.2418	7.01792	23.7498	0.14494	20.413	0.136915	22.1584	0.14494	18.8216	0.136915	19.8214	0.913692	30.9876	1.04743	19.7152	0.913692	19.1823	0.913692	23.9445	0.14494	20.6077	0.136915	0.2984	0.288	0.2192	0.2088	0.1739	0.2236	0.1704	0.1683	0.2984	0.2192	6.97542	65.1955	104					104	0.109882
1304	130431	2003	155	163	271	108	8	2.05582	2.56818	7.55258	23.1443	0.0318908	19.5283	0.0318908	21.5726	0.0318908	17.9566	0.0318908	17.9589	0.821449	27.6675	1.0377	17.8752	0.821449	17.7449	0.821449	23.3479	0.0318908	19.7319	0.0318908	0.5824	0.4532	0.5422	0.413	0.1743	0.227	0.156	0.1555	0.6119	0.5717	6.02026	71.3951	108					108	0.110604
1304	130431	2004	153	154	261	107	1	2.28491	2.42493	7.95593	23.0236	0.0262005	19.5781	0.0261673	21.3213	0.0262005	17.8758	0.0261673	19.6717	0.697811	29.7698	0.779655	19.3741	0.697811	19.1853	0.697811	23.4167	0.0262005	19.9712	0.0261673	0.4223	0.4197	0.3797	0.3771	0.1656	0.4332	0.1621	0.1621	0.4364	0.3938	6.55334	66.2	107					107	0.109395
1304	130431	2005	155	155	266	111	1	2.09203	2.54709	9.23224	24.8568	0.170858	21.4218	0.170858	23.0292	0.170858	19.5941	0.170858	18.4428	1.31552	29.3345	1.47668	18.0857	1.31552	18.0184	1.31552	25.534	0.170858	22.099	0.170858	0.4655	0.4544	0.4145	0.4034	0.1326	0.1991	0.1204	0.1204	0.4696	0.4186	6.88636	64.2612	111					111	0.108947
1304	130431	2006	154	154	265	111	1	2.36436	2.47084	9.31928	25.4396	0.0741256	21.954	0.0737368	22.8434	0.0741256	19.3577	0.0737368	18.931	1.12029	30.4606	1.28638	18.7383	1.12029	18.6233	1.12029	26.0357	0.0741256	22.5501	0.0737368	0.3992	0.3944	0.3322	0.3274	0.1577	0.2714	0.1567	0.1548	0.4244	0.3574	5.84483	67.1228	111					111	0.108951
1304	130431	2007	154	158	261	103	4	2.33599	2.77672	9.70707	24.8438	0.0668243	20.7431	0.0556113	23.2652	0.0668243	19.1644	0.0556113	19.5972	1.09594	31.6122	1.29876	19.4173	1.09594	19.2213	1.09594	25.1626	0.0668243	21.0618	0.0556113	0.4144	0.3899	0.3733	0.3488	0.1618	0.2113	0.158	0.158	0.4159	0.3748	6.21021	65.2476	103					103	0.102581
1304	130431	2008	154	159	261	102	5	2.41397	2.67042	11.2767	24.3112	0.018775	20.4869	0.0153621	22.2155	0.018775	18.3911	0.0153621	19.2682	0.800837	29.9911	1.00489	18.9705	0.800837	18.8653	0.800837	24.8023	0.018775	20.9779	0.0153621	0.4567	0.4322	0.3998	0.3753	0.1822	0.2769	0.18	0.1738	0.4572	0.4003	6.1515	67.1419	102					102	0.0963438
1304	130431	2009	154	156	266	110	2	2.37116	2.70674	10.4327	24.7057	0.156326	21.0157	0.156326	22.4267	0.156326	18.7367	0.156326	19.5718	1.27458	30.9553	1.49733	19.0913	1.27458	18.8266	1.27458	24.8849	0.156326	21.1949	0.156326	0.5149	0.4998	0.3976	0.3825	0.2069	0.2868	0.2069	0.2069	0.5519	0.4346	6.60944	61.9179	110					110	0.0951149
1304	130431	2010	161	164	266	102	3	2.2422	2.71822	11.1787	24.6647	0.135669	20.8601	0.133744	22.9103	0.135669	19.1058	0.133744	17.0929	0.970725	27.5142	1.05096	16.8986	0.970725	16.7482	0.970725	25.1787	0.135669	21.3741	0.133744	0.4662	0.4623	0.444	0.4401	0.0782	0.2375	0.0771	0.0763	0.4662	0.444	5.83386	66.1577	102					102	0.0930496
1304	130431	2011	160	160	269	109	1	2.12192	2.60245	11.5071	23.8681	0.0355235	20.4526	0.0355235	22.0011	0.0355235	18.5856	0.0355235	18.932	0.965697	29.8744	1.10039	18.3222	0.965697	18.2869	0.965697	24.2084	0.0355235	20.7929	0.0355235	0.4316	0.4124	0.3958	0.3766	0.0937	0.1796	0.0931	0.0929	0.4871	0.4513	5.46809	65.7673	109					109	0.080358
1304	130431	2012	157	157	267	110	1	2.15585	2.67268	12.0468	25.0547	0.0744289	20.8091	0.0739275	23.0127	0.0744289	18.7672	0.0739275	18.7877	1.09141	29.3707	1.13455	18.6713	1.09141	18.641	1.09141	25.2337	0.0744289	20.9882	0.0739275	0.3896	0.3829	0.3825	0.3758	0.1279	0.2919	0.1244	0.1226	0.4091	0.402	6.35902	64.8328	110					110	0.0890688
1304	130431	2013	158	160	267	107	2	2.63507	2.66586	14.9039	25.2888	0.0948694	21.4894	0.0857309	23.3886	0.0948694	19.5892	0.0857309	17.7824	0.867249	28.4776	0.918299	17.7426	0.867249	17.7281	0.867249	25.6902	0.0948694	21.8908	0.0857309	0.511	0.5022	0.4679	0.4591	0.1523	0.2452	0.1402	0.1348	0.5199	0.4768	5.50226	66.5015	107					107
1304	130432	1992	157	164	271	107	7	1.19663	1.57652	2.94841	22.8292	0.0893319	19.5966	0.0849808	21.513	0.0893319	18.2804	0.0849808	17.941	0.776185	28.7924	0.909761	17.6597	0.776185	17.4346	0.776185	23.1016	0.0893319	19.869	0.0849808	0.2685	0.2555	0.2324	0.2194	0.0827	0.1603	0.073	0.0723	0.2785	0.2424	7.02456	66.7624	107	107	107	107		107
1304	130432	1994	159	166	261	95	7	1.85072	1.34585	3.43311	24.9236	0.0387348	21.2871	0.0329762	23.1996	0.0387348	19.5631	0.0329762	18.6519	0.916393	29.0415	1.07024	18.3581	0.916393	18.0606	0.916393	25.4367	0.0387348	21.8002	0.0329762	0.4567	0.4104	0.4221	0.3758	0.1567	0.32	0.1567	0.1561	0.4881	0.4535	7.38718	66.9234	95	95	95	95		95
1304	130432	1995	158	164	271	107	6	2.18309	1.8319	2.55653	23.0219	0.0180658	19.7565	0.0180658	21.1138	0.0180658	17.8484	0.0180658	17.9935	0.7374	28.634	0.932884	17.7688	0.7374	17.5314	0.7374	23.6032	0.0180658	20.3378	0.0180658	0.4807	0.4324	0.4644	0.4161	0.1142	0.2129	0.098	0.098	0.4815	0.4652	6.31694	72.679	107	107	107	107		107	0.115352
1304	130432	1996	159	162	271	109	3	1.8133	2.14802	3.43349	23.1545	0.0650292	19.8101	0.0650292	21.4138	0.0650292	18.0695	0.0650292	17.3334	0.722957	28.299	0.793855	17.0299	0.722957	16.8619	0.722957	23.3183	0.0650292	19.974	0.0650292	0.4422	0.4165	0.4269	0.4012	0.1067	0.1725	0.1067	0.1059	0.4528	0.4375	6.19073	74.5758	109	109	109	109		109	0.115168
1304	130432	1998	157	159	261	102	2	1.829	2.14112	5.54393	25.032	0.0465033	22.006	0.0465033	22.6765	0.0465033	19.6505	0.0465033	18.4212	0.754138	28.4926	0.924736	18.2144	0.754138	18.0666	0.754138	25.7266	0.0465033	22.7006	0.0465033	0.5314	0.5257	0.4123	0.4066	0.2754	0.3695	0.2705	0.2674	0.5319	0.4128	6.64215	71.0133	102	102	102	102		102	0.114802
1304	130432	1999	155	159	261	102	4	1.80275	1.93891	5.4707	24.3461	0.0535555	20.9489	0.0535555	22.5947	0.0535555	19.1974	0.0535555	19.0667	0.75411	31.3265	1.15134	18.5291	0.75411	18.1715	0.75411	24.791	0.0535555	21.3938	0.0535555	0.2839	0.2416	0.2615	0.2192	0.1064	0.124	0.1025	0.1025	0.2911	0.2687	6.62238	70.9102	102	102	102	102		102	0.114619
1304	130432	2000	153	163	271	108	10	2.29642	1.91786	6.15324	24.1929	0.0510551	20.6833	0.0504037	22.7057	0.0510551	19.1961	0.0504037	18.9365	0.928455	30.2041	1.19582	18.3908	0.928455	18.3836	0.928455	24.4125	0.0510551	20.9029	0.0504037	0.6376	0.5484	0.6214	0.5322	0.0744	0.1452	0.0744	0.0637	0.6481	0.6319	6.56491	72.1955	108	108	108	108		108	0.111048
1304	130432	2001	153	159	265	106	6	1.99164	2.32355	7.05101	24.9913	0.0535347	20.972	0.0512876	23.023	0.0535347	19.0037	0.0512876	19.1108	1.06707	29.0804	1.25097	18.699	1.06707	18.6522	1.06707	25.3189	0.0535347	21.2997	0.0512876	0.2891	0.2668	0.2873	0.265	0.1068	0.294	0.1067	0.0849	0.2939	0.2921	6.72413	68.428	106	106	106	106		106	0.111517
1304	130432	2002	153	159	263	104	6	2.4374	2.01611	7.01792	23.3527	0.131156	20.2091	0.125797	21.7373	0.131156	18.5938	0.125797	19.3841	0.874098	30.4736	1.00245	19.2782	0.874098	18.7635	0.874098	23.5416	0.131156	20.3981	0.125797	0.2811	0.2717	0.2024	0.193	0.1743	0.221	0.1693	0.1645	0.2811	0.2024	6.93835	68.2235	104	104	104	104		104	0.103423
1304	130432	2003	155	163	271	108	8	2.14789	2.36569	7.55258	22.7521	0.0243597	19.306	0.0243597	21.1982	0.0243597	17.7521	0.0243597	17.6948	0.739102	27.368	0.946586	17.5933	0.739102	17.4618	0.739102	22.9773	0.0243597	19.5311	0.0243597	0.5999	0.4594	0.5687	0.4282	0.187	0.235	0.17	0.1693	0.6268	0.5956	5.83232	74.0638	108	108	108	108		108	0.103371
1304	130432	2004	153	154	261	107	1	2.38259	2.10336	7.95593	22.7481	0.0184591	19.4602	0.0184591	21.0897	0.0184591	17.8018	0.0184591	19.3872	0.615358	29.4466	0.694915	19.1181	0.615358	18.9184	0.615358	23.1546	0.0184591	19.8667	0.0184591	0.4402	0.4372	0.3856	0.3826	0.1771	0.448	0.1685	0.1683	0.4612	0.4066	6.46379	69.2831	107	107	107	107		107	0.101634
1304	130432	2005	155	155	266	111	1	2.46227	2.31205	9.23224	24.3335	0.136234	21.0679	0.136234	22.5569	0.136234	19.2913	0.136234	18.0944	1.18779	28.945	1.34187	17.7271	1.18779	17.6589	1.18779	25.013	0.136234	21.7474	0.136234	0.5389	0.5211	0.485	0.4672	0.1524	0.2194	0.1407	0.1407	0.543	0.4891	6.57529	67.9132	111	111	111	111		111	0.101752
1304	130432	2006	154	154	265	111	1	2.82988	2.35873	9.31928	25.2878	0.0665966	21.9258	0.0665966	22.6222	0.0665966	19.2602	0.0665966	18.7166	1.02838	30.119	1.17857	18.5262	1.02838	18.4036	1.02838	25.898	0.0665966	22.536	0.0665966	0.3575	0.3547	0.2965	0.2937	0.145	0.2894	0.1437	0.1417	0.3827	0.3217	5.62128	69.3313	111	111	111	111		111	0.101084
1304	130432	2007	154	158	261	103	4	2.60293	2.67275	9.70707	24.4237	0.0553545	20.4975	0.0485275	22.8187	0.0553545	18.8925	0.0485275	19.3576	0.976154	31.4752	1.17101	19.1622	0.976154	18.9602	0.976154	24.7687	0.0553545	20.8426	0.0485275	0.43	0.4045	0.3921	0.3666	0.1748	0.2248	0.1709	0.1709	0.4311	0.3932	5.87966	69.605	103	103	103	103		103	0.100789
1304	130432	2008	154	159	261	102	5	2.59375	2.48922	11.2767	24.0559	0.011817	20.3526	0.0113654	21.9224	0.011817	18.2191	0.0113654	18.9524	0.721357	29.7521	0.917106	18.6345	0.721357	18.5132	0.721357	24.5553	0.011817	20.852	0.0113654	0.4414	0.4234	0.3912	0.3732	0.1855	0.267	0.1808	0.1747	0.4425	0.3923	5.95506	71.1002	102	102	102	102		102	0.100162
1304	130432	2009	154	156	266	110	2	2.55344	2.5184	10.4327	24.6052	0.139741	21.0442	0.139741	22.2398	0.139741	18.6788	0.139741	19.4633	1.18092	30.8904	1.40605	18.9652	1.18092	18.6956	1.18092	24.816	0.139741	21.255	0.139741	0.5208	0.5038	0.4097	0.3927	0.2264	0.2953	0.2262	0.2262	0.5541	0.443	6.60049	66.6374	110	110	110	110		110	0.0990241
1304	130432	2010	161	164	266	102	3	2.42796	2.45842	11.1787	24.458	0.120176	20.7965	0.120176	22.6838	0.120176	19.0223	0.120176	17.0893	0.902586	27.6604	0.986108	16.8683	0.902586	16.6796	0.902586	24.9993	0.120176	21.3378	0.120176	0.5152	0.511	0.4977	0.4935	0.0893	0.2336	0.0883	0.0871	0.5152	0.4977	5.9117	70.0651	102	102	102	102		102	0.0973104
1304	130432	2011	160	160	269	109	1	2.44512	2.33989	11.5071	23.6868	0.0407272	20.392	0.0407272	21.8095	0.0407272	18.5147	0.0407272	18.6885	0.921196	29.7397	1.06014	18.0325	0.921196	17.996	0.921196	24.0437	0.0407272	20.7489	0.0407272	0.4331	0.4116	0.3978	0.3763	0.0914	0.2006	0.091	0.091	0.4906	0.4553	5.51976	68.9086	109	109	109	109		109	0.096756
1304	130432	2012	157	157	267	110	1	2.45533	2.32245	12.0468	25.0011	0.0774004	20.9131	0.0774004	22.8984	0.0774004	18.8104	0.0774004	18.6379	1.02109	29.294	1.05814	18.5133	1.02109	18.4784	1.02109	25.1977	0.0774004	21.1097	0.0774004	0.3629	0.3537	0.3576	0.3484	0.1169	0.2926	0.113	0.1115	0.3781	0.3728	6.2196	66.7582	110	110	110	110		110	0.0940262
1304	130432	2013	158	160	267	107	2	2.99481	2.3844	14.9039	25.4601	0.0775581	21.704	0.0752443	23.5186	0.0775581	19.7624	0.0752443	17.9059	0.844691	28.7566	0.903908	17.8583	0.844691	17.8426	0.844691	25.8455	0.0775581	22.0893	0.0752443	0.4837	0.4751	0.4392	0.4306	0.1315	0.2089	0.1191	0.1139	0.4944	0.4499	5.84117	68.7981	107	107	107	107		107
1304	130433	1992	157	164	271	107	7	1.18567	1.424	2.94841	22.7905	0.1001	19.5805	0.0948338	21.483	0.1001	18.273	0.0948338	17.7896	0.79604	28.5478	0.930153	17.5238	0.79604	17.3118	0.79604	23.0551	0.1001	19.8451	0.0948338	0.2534	0.2417	0.2205	0.2088	0.0774	0.1524	0.0669	0.0663	0.2631	0.2302	7.14155	66.6097						107
1304	130433	1994	159	166	261	95	7	1.81437	1.21516	3.43311	24.8176	0.0431478	21.2341	0.0373594	23.1138	0.0431478	19.5303	0.0373594	18.5198	0.936281	28.8347	1.09205	18.2412	0.936281	17.962	0.936281	25.3294	0.0431478	21.7458	0.0373594	0.4577	0.4145	0.4207	0.3775	0.1534	0.3169	0.1533	0.1527	0.4887	0.4517	7.44092	68.1071						95
1304	130433	1995	158	164	271	107	6	2.10433	1.54144	2.55653	22.9021	0.0187785	19.6663	0.0187785	21.0194	0.0187785	17.7836	0.0187785	17.8343	0.743	28.3886	0.937918	17.6214	0.743	17.4037	0.743	23.4692	0.0187785	20.2334	0.0187785	0.4699	0.4214	0.4521	0.4036	0.1115	0.207	0.0954	0.0954	0.4707	0.4529	6.33157	73.567						107	0.12714
1304	130433	1996	159	162	271	109	3	1.89014	1.79724	3.43349	23.064	0.0670956	19.7334	0.0670956	21.345	0.0670956	18.0144	0.0670956	17.2246	0.731977	28.08	0.800262	16.9322	0.731977	16.7727	0.731977	23.2229	0.0670956	19.8923	0.0670956	0.4311	0.4048	0.4179	0.3916	0.105	0.1753	0.105	0.1042	0.4405	0.4273	6.31638	74.8245						109	0.126418
1304	130433	1998	157	159	261	102	2	1.81567	1.75869	5.54393	24.9059	0.0481908	21.8864	0.0481908	22.5793	0.0481908	19.5598	0.0481908	18.3022	0.753523	28.2555	0.915872	18.1113	0.753523	17.9715	0.753523	25.5867	0.0481908	22.5672	0.0481908	0.5126	0.5062	0.3964	0.39	0.2675	0.3586	0.2621	0.2595	0.5133	0.3971	6.75485	71.9021						102	0.125688
1304	130433	1999	155	159	261	102	4	1.78227	1.68999	5.4707	24.2847	0.0588553	20.9124	0.0588553	22.5451	0.0588553	19.1728	0.0588553	18.9127	0.766804	31.0667	1.15584	18.4012	0.766804	18.065	0.766804	24.7133	0.0588553	21.341	0.0588553	0.2692	0.2289	0.246	0.2057	0.1025	0.1216	0.0992	0.0992	0.2769	0.2537	6.60652	71.924						102	0.12528
1304	130433	2000	153	163	271	108	10	2.17589	1.72464	6.15324	24.1042	0.0558228	20.6223	0.0548909	22.633	0.0558228	19.1511	0.0548909	18.7697	0.942876	29.9542	1.21205	18.2489	0.942876	18.2426	0.942876	24.3176	0.0558228	20.8357	0.0548909	0.6132	0.5235	0.597	0.5073	0.0752	0.1434	0.0752	0.0655	0.6232	0.607	6.73511	73.1478						108	0.125325
1304	130433	2001	153	159	265	106	6	1.89409	2.08449	7.05101	24.8126	0.0493612	20.8231	0.0468225	22.8692	0.0493612	18.8797	0.0468225	18.9609	1.06325	28.8408	1.24965	18.5674	1.06325	18.5253	1.06325	25.1322	0.0493612	21.1426	0.0468225	0.2883	0.267	0.2859	0.2646	0.1132	0.2954	0.113	0.0915	0.2937	0.2913	6.92796	69.5354						106	0.124978
1304	130433	2002	153	159	263	104	6	2.24143	2.04756	7.01792	23.3476	0.130866	20.1682	0.124894	21.7662	0.130866	18.5868	0.124894	19.394	0.878448	30.3727	1.00489	19.2904	0.878448	18.7863	0.878448	23.5312	0.130866	20.3517	0.124894	0.2816	0.2726	0.2005	0.1915	0.1769	0.2221	0.1724	0.1681	0.2816	0.2005	7.13357	68.4007						104	0.116169
1304	130433	2003	155	163	271	108	8	1.89967	2.3629	7.55258	22.7824	0.0240092	19.2949	0.0240092	21.2415	0.0240092	17.754	0.0240092	17.7433	0.74744	27.3423	0.951357	17.6433	0.74744	17.5151	0.74744	23.0066	0.0240092	19.5191	0.0240092	0.597	0.4518	0.5672	0.422	0.1809	0.2291	0.1652	0.1648	0.6253	0.5955	5.98347	74.0513						108	0.122686
1304	130433	2004	153	154	261	107	1	2.07523	2.46198	7.95593	22.7305	0.0167316	19.4351	0.0167316	21.0658	0.0167316	17.7705	0.0167316	19.3243	0.615208	29.3536	0.69161	19.0683	0.615208	18.8817	0.615208	23.1304	0.0167316	19.8351	0.0167316	0.4135	0.4104	0.3599	0.3568	0.1802	0.452	0.1722	0.172	0.4339	0.3803	6.59069	69.559						107	0.121675
1304	130433	2005	155	155	266	111	1	2.20801	2.34222	9.23224	24.3392	0.135615	21.0402	0.135615	22.5638	0.135615	19.2649	0.135615	18.1049	1.20603	28.9212	1.36416	17.7456	1.20603	17.6782	1.20603	25.0131	0.135615	21.7142	0.135615	0.5355	0.5188	0.4806	0.4639	0.1516	0.2163	0.1404	0.1404	0.5402	0.4853	6.65971	68.2722						111	0.120476
1304	130433	2006	154	154	265	111	1	2.57805	2.46007	9.31928	25.297	0.0663815	21.9106	0.0662837	22.6353	0.0663815	19.2489	0.0662837	18.6721	1.04068	30.0328	1.18845	18.4892	1.04068	18.3674	1.04068	25.9002	0.0663815	22.5138	0.0662837	0.3628	0.3589	0.3025	0.2986	0.1498	0.2809	0.1486	0.1469	0.3869	0.3266	5.71716	69.997						111	0.118894
1304	130433	2007	154	158	261	103	4	2.40371	2.49113	9.70707	24.4375	0.0562654	20.4795	0.0487775	22.8547	0.0562654	18.8967	0.0487775	19.3553	0.998609	31.4314	1.19799	19.1664	0.998609	18.9723	0.998609	24.7765	0.0562654	20.8185	0.0487775	0.4247	0.3982	0.388	0.3615	0.1765	0.2236	0.1726	0.1726	0.4258	0.3891	5.98687	71.746						103	0.118242
1304	130433	2008	154	159	261	102	5	2.42099	2.3556	11.2767	24.0486	0.0112381	20.3167	0.0105471	21.9263	0.0112381	18.1944	0.0105471	18.9707	0.736212	29.7196	0.937001	18.6614	0.736212	18.5421	0.736212	24.5421	0.0112381	20.8103	0.0105471	0.451	0.431	0.3948	0.3748	0.1814	0.2629	0.177	0.1716	0.4519	0.3957	6.06214	72.5359						102	0.116459
1304	130433	2009	154	156	266	110	2	2.34357	2.29916	10.4327	24.5795	0.136266	20.9785	0.136266	22.2412	0.136266	18.6402	0.136266	19.4452	1.19304	30.8277	1.41792	18.9631	1.19304	18.699	1.19304	24.7836	0.136266	21.1826	0.136266	0.5105	0.493	0.4073	0.3898	0.2196	0.2914	0.2194	0.2194	0.5421	0.4389	6.82048	67.7776						110	0.118476
1304	130433	2010	161	164	266	102	3	2.19269	2.67948	11.1787	24.4348	0.115765	20.7423	0.115765	22.6787	0.115765	18.9862	0.115765	17.0378	0.903476	27.5659	0.983987	16.8284	0.903476	16.65	0.903476	24.9649	0.115765	21.2724	0.115765	0.4936	0.4901	0.4767	0.4732	0.0875	0.2383	0.0865	0.0853	0.4936	0.4767	6.13136	71.1372						102	0.118124
1304	130433	2011	160	160	269	109	1	2.18943	2.60871	11.5071	23.6823	0.0384894	20.3754	0.0384894	21.8194	0.0384894	18.5126	0.0384894	18.6721	0.924648	29.6577	1.06162	18.0462	0.924648	18.0111	0.924648	24.035	0.0384894	20.7282	0.0384894	0.4236	0.4024	0.3872	0.366	0.0914	0.1913	0.0911	0.0909	0.4786	0.4422	5.72478	69.5203						109	0.11366
1304	130433	2012	157	157	267	110	1	2.2434	2.50231	12.0468	25.0072	0.0720223	20.8752	0.0720223	22.9177	0.0720223	18.7857	0.0720223	18.6269	1.04214	29.2574	1.08094	18.5069	1.04214	18.4739	1.04214	25.2012	0.0720223	21.0692	0.0720223	0.3584	0.3496	0.3539	0.3451	0.1137	0.2824	0.1099	0.1088	0.3758	0.3713	6.41247	67.8367						110	0.117426
1304	130433	2013	158	160	267	107	2	2.79245	2.53411	14.9039	25.3855	0.072659	21.6269	0.0698329	23.4587	0.072659	19.7	0.0698329	17.8079	0.854739	28.5999	0.911646	17.7643	0.854739	17.7503	0.854739	25.7704	0.072659	22.0117	0.0698329	0.496	0.488	0.4547	0.4467	0.1274	0.2154	0.115	0.1101	0.5068	0.4655	6.12884	69.4547						107
1304	130434	1992	157	164	271	107	7	1.24576	1.1728	2.94841	22.6661	0.0755313	19.4815	0.0724575	21.3479	0.0755313	18.1633	0.0724575	17.8978	0.735565	28.8118	0.867675	17.5854	0.735565	17.3523	0.735565	22.9528	0.0755313	19.7682	0.0724575	0.2708	0.256	0.2338	0.219	0.0816	0.1626	0.0731	0.0724	0.2799	0.2429	6.91633	67.8663	107	107				107
1304	130434	1994	159	166	261	95	7	1.87244	1.00245	3.43311	24.7426	0.0297971	21.1445	0.0255382	23.0203	0.0297971	19.4222	0.0255382	18.6078	0.859685	29.0039	1.00944	18.3083	0.859685	18.0011	0.859685	25.2607	0.0297971	21.6626	0.0255382	0.4844	0.4324	0.4497	0.3977	0.1707	0.3357	0.1707	0.1703	0.5129	0.4782	7.18425	67.5751	95	95				95
1304	130434	1995	158	164	271	107	6	2.24403	1.20239	2.55653	23.0035	0.0168106	19.7854	0.0168106	21.084	0.0168106	17.8659	0.0168106	17.9217	0.709045	28.573	0.89559	17.655	0.709045	17.4145	0.709045	23.5863	0.0168106	20.3682	0.0168106	0.4703	0.4168	0.4547	0.4012	0.1058	0.2118	0.0887	0.0887	0.4708	0.4552	6.30948	73.002	107	107				107	0.0898348
1304	130434	1996	159	162	271	109	3	1.9299	1.4326	3.43349	23.1122	0.0633915	19.8387	0.0633915	21.3646	0.0633915	18.0911	0.0633915	17.2343	0.698894	28.226	0.779524	16.9241	0.698894	16.7517	0.698894	23.2709	0.0633915	19.9974	0.0633916	0.4111	0.3847	0.3958	0.3694	0.1012	0.1665	0.1012	0.1006	0.424	0.4087	6.01519	75.5027	109	109				109	0.0893029
1304	130434	1998	157	159	261	102	2	1.90988	1.39735	5.54393	24.8964	0.0425004	21.9381	0.0425004	22.5274	0.0424127	19.5691	0.0424127	18.3154	0.721095	28.3876	0.893451	18.0972	0.721095	17.9436	0.721095	25.5942	0.0425004	22.6359	0.0425004	0.5666	0.5611	0.4397	0.4342	0.287	0.3824	0.283	0.2802	0.5668	0.4399	6.33306	71.9564	102	102				102	0.0883444
1304	130434	1999	155	159	261	102	4	1.91149	1.39069	5.4707	24.113	0.0379733	20.7667	0.0379733	22.3583	0.0379733	19.012	0.0379733	18.9797	0.69488	31.2611	1.08134	18.4359	0.69488	18.0603	0.69488	24.5792	0.0379733	21.2329	0.0379733	0.3134	0.2647	0.2904	0.2417	0.1181	0.1376	0.1134	0.1134	0.3198	0.2968	6.42909	71.8376	102	102				102	0.0878923
1304	130434	2000	153	163	271	108	10	2.3559	1.47123	6.15324	23.9884	0.0427126	20.5494	0.0426113	22.4959	0.0427126	19.0569	0.0426113	18.8301	0.886957	30.1373	1.13925	18.2599	0.886957	18.2516	0.886957	24.2189	0.0427126	20.7798	0.0426113	0.6419	0.553	0.6246	0.5357	0.0768	0.1557	0.0768	0.0655	0.653	0.6357	6.31742	73.1046	108	108				108	0.0863719
1304	130434	2001	153	159	265	106	6	2.14242	1.78508	7.05101	24.8391	0.0488443	20.8975	0.0483077	22.8753	0.0488443	18.9337	0.0483077	18.9599	1.01843	28.9757	1.19626	18.5254	1.01843	18.4814	1.01843	25.1778	0.0488443	21.2362	0.0483077	0.2724	0.2508	0.2714	0.2498	0.1027	0.2823	0.1027	0.0806	0.2759	0.2749	6.5082	69.2024	106	106				106	0.0790636
1304	130434	2002	153	159	263	104	6	2.5454	1.66	7.01792	23.1653	0.126401	20.1252	0.122495	21.5252	0.126401	18.4852	0.122495	19.1675	0.857547	30.2579	0.984896	19.0575	0.857547	18.548	0.857547	23.3571	0.126401	20.317	0.122495	0.2732	0.2644	0.195	0.1862	0.1737	0.2195	0.168	0.1618	0.2732	0.195	6.72718	69.5378	104	104				104	0.0717552
1304	130434	2003	155	163	271	108	8	2.3105	1.85361	7.55258	22.5525	0.023112	19.2028	0.023112	21.0036	0.023112	17.6539	0.023112	17.5536	0.701367	27.2347	0.909309	17.4366	0.701367	17.3016	0.701367	22.79	0.023112	19.4402	0.023112	0.6083	0.464	0.581	0.4367	0.1946	0.24	0.1776	0.1768	0.6334	0.6061	5.58246	75.6619	108	108				108	0.0817512
1304	130434	2004	153	154	261	107	1	2.49862	1.7501	7.95593	22.6179	0.0157187	19.4071	0.0157187	20.9789	0.0157187	17.7682	0.0157187	19.2711	0.584044	29.3193	0.665816	19.0109	0.584044	18.8004	0.584044	23.0329	0.0157187	19.8222	0.0157187	0.4575	0.4543	0.3966	0.3934	0.1819	0.4535	0.1706	0.1703	0.4822	0.4213	6.2316	70.8755	107	107				107	0.0812367
1304	130434	2005	155	155	266	111	1	2.55871	2.02716	9.23224	24.0675	0.122714	20.8936	0.122714	22.3142	0.122714	19.1403	0.122714	17.925	1.12338	28.7659	1.27329	17.5467	1.12338	17.4781	1.12338	24.757	0.122714	21.5831	0.122714	0.5756	0.5541	0.5205	0.499	0.1623	0.2304	0.151	0.151	0.5795	0.5244	6.30806	69.7068	111	111				111	0.0825451
1304	130434	2006	154	154	265	111	1	2.93839	2.07963	9.31928	25.2066	0.0669177	21.9111	0.0669177	22.5053	0.0669177	19.2098	0.0669177	18.6223	0.990292	29.9778	1.13558	18.4288	0.990292	18.302	0.990292	25.8283	0.0669177	22.5328	0.0669177	0.3361	0.3345	0.2778	0.2762	0.1377	0.3012	0.1362	0.134	0.3618	0.3035	5.42689	70.116	111	111				111	0.0816156
1304	130434	2007	154	158	261	103	4	2.76416	2.21101	9.70707	24.2089	0.0527641	20.3783	0.0468802	22.5857	0.0527641	18.7551	0.0468802	19.2352	0.920943	31.414	1.11339	19.0296	0.920943	18.8217	0.920943	24.5733	0.0527641	20.7427	0.0468802	0.4391	0.4137	0.4027	0.3773	0.1808	0.2326	0.1768	0.1768	0.4399	0.4035	5.60691	70.1692	103	103				103	0.0793844
1304	130434	2008	154	159	261	102	5	2.63298	2.0784	11.2767	23.9286	0.0101469	20.2927	0.0099899	21.7724	0.0101469	18.1365	0.0099899	18.7869	0.684695	29.6417	0.876623	18.4517	0.684695	18.3213	0.684695	24.4356	0.0101469	20.7997	0.0099899	0.4307	0.4166	0.3855	0.3714	0.189	0.2636	0.1828	0.1766	0.4322	0.387	5.75541	71.9565	102	102				102	0.0795094
1304	130434	2009	154	156	266	110	2	2.7191	2.18953	10.4327	24.557	0.134414	21.074	0.134414	22.1392	0.134414	18.6562	0.134414	19.4143	1.13645	30.873	1.36616	18.9014	1.13645	18.624	1.13645	24.7851	0.134414	21.3021	0.134414	0.528	0.5102	0.4174	0.3996	0.2387	0.3009	0.2384	0.2384	0.56	0.4494	6.38939	68.1242	110	110				110	0.0774038
1304	130434	2010	161	164	266	102	3	2.50093	2.1325	11.1787	24.3645	0.115931	20.777	0.115931	22.5753	0.115931	18.9878	0.115931	17.1134	0.873955	27.7647	0.967296	16.8716	0.873955	16.6572	0.873955	24.9236	0.115931	21.3361	0.115931	0.5456	0.541	0.5302	0.5256	0.0953	0.2306	0.0944	0.093	0.5456	0.5302	5.70292	71.1972	102	102				102	0.0751499
1304	130434	2011	160	160	269	109	1	2.53056	2.052	11.5071	23.5993	0.0465231	20.3672	0.0465231	21.7089	0.0465231	18.4768	0.0465231	18.5838	0.903936	29.7066	1.04613	17.8894	0.903936	17.8514	0.903936	23.9694	0.0465231	20.7373	0.0465231	0.4369	0.414	0.402	0.3791	0.0904	0.214	0.0902	0.0902	0.4962	0.4613	5.32936	70.0524	109	109				109	0.0803206
1304	130434	2012	157	157	267	110	1	2.58858	2.12128	12.0468	24.9629	0.0834737	20.9679	0.0834737	22.827	0.0834737	18.832	0.0834737	18.5681	0.987812	29.2697	1.02329	18.4346	0.987812	18.3951	0.987812	25.1725	0.0834737	21.1775	0.0834737	0.3519	0.3414	0.3473	0.3368	0.1123	0.296	0.1083	0.1068	0.3644	0.3598	5.92226	66.85	110	110				110	0.0709809
1304	130434	2013	158	160	267	107	2	3.21144	2.03092	14.9039	25.5577	0.0745909	21.8279	0.0739372	23.5907	0.0745909	19.8609	0.0739372	17.9974	0.838793	28.9438	0.903795	17.9417	0.838793	17.9235	0.838793	25.9388	0.0745909	22.2089	0.0739372	0.4672	0.4584	0.4209	0.4121	0.1222	0.1887	0.11	0.1048	0.4787	0.4324	5.78538	69.4981	107	107				107
1304	130435	1992	157	164	271	107	7	1.18151	1.57021	2.94841	23.0508	0.117716	19.7561	0.11021	21.7318	0.117716	18.4372	0.11021	17.9833	0.846902	28.7502	0.986567	17.7407	0.846902	17.522	0.846902	23.3078	0.117716	20.0131	0.11021	0.2608	0.2502	0.226	0.2154	0.0824	0.1536	0.071	0.0705	0.2724	0.2376	7.09861	65.3495	107	107	107			107
1304	130435	1994	159	166	261	95	7	1.84092	1.39529	3.43311	25.1509	0.0552427	21.477	0.0467904	23.4247	0.0552427	19.7507	0.0467904	18.68	1.00835	29.0443	1.1717	18.3956	1.00835	18.1119	1.00835	25.6613	0.0552427	21.9874	0.0467904	0.4346	0.3969	0.3979	0.3602	0.1418	0.3034	0.1417	0.1409	0.4705	0.4338	7.63121	65.5476	95	95	95			95
1304	130435	1995	158	164	271	107	6	2.19442	1.82134	2.55653	23.0254	0.0201556	19.6991	0.0201556	21.1401	0.0201556	17.8137	0.0201556	18.0723	0.786783	28.6874	0.996999	17.8865	0.786783	17.6581	0.786783	23.6092	0.0201556	20.2828	0.0201556	0.4825	0.4413	0.4651	0.4239	0.1216	0.2097	0.1065	0.1065	0.4837	0.4663	6.37832	71.621	107	107	107			107	0.142612
1304	130435	1996	159	162	271	109	3	2.025	2.14111	3.43349	23.2194	0.0723619	19.7761	0.0723619	21.4855	0.0723619	18.0421	0.0723619	17.4587	0.774147	28.3637	0.832356	17.1626	0.774147	17.0012	0.774147	23.3897	0.0723619	19.9464	0.0723619	0.4774	0.4525	0.4628	0.4379	0.1125	0.1805	0.1125	0.1115	0.4851	0.4705	6.3558	73.2702	109	109	109			109	0.13701
1304	130435	1998	157	159	261	102	2	1.9922	2.06507	5.54393	25.1825	0.0536292	22.0646	0.0536292	22.8494	0.0536292	19.7314	0.0536292	18.5376	0.802117	28.5749	0.970829	18.3479	0.802117	18.2082	0.802117	25.8724	0.0536292	22.7544	0.0536292	0.4914	0.4852	0.3848	0.3786	0.2669	0.3576	0.2604	0.2572	0.4923	0.3857	6.89756	69.8071	102	102	102			102	0.133623
1304	130435	1999	155	159	261	102	4	1.97143	1.82873	5.4707	24.6489	0.0810307	21.1854	0.0810307	22.901	0.0810307	19.4375	0.0810307	19.1482	0.844326	31.3587	1.2578	18.625	0.844326	18.2909	0.844326	25.0701	0.0810307	21.6066	0.0810307	0.2423	0.2095	0.2205	0.1877	0.0908	0.1057	0.0878	0.0878	0.2508	0.229	6.84093	69.3488	102	102	102			102	0.13194
1304	130435	2000	153	163	271	108	10	2.38482	1.81467	6.15324	24.4501	0.0681708	20.8455	0.0663802	22.9781	0.0681708	19.3736	0.0663802	19.0385	1.00334	30.2325	1.29669	18.5294	1.00334	18.5226	1.00334	24.6583	0.0681708	21.0538	0.0663802	0.6221	0.5327	0.6077	0.5183	0.0724	0.1316	0.0724	0.0623	0.6322	0.6178	6.7185	70.6288	108	108	108			108	0.128789
1304	130435	2001	153	159	265	106	6	2.08954	2.23851	7.05101	25.1424	0.0628109	21.0229	0.0562821	23.1717	0.0628109	19.0522	0.0562821	19.267	1.14114	29.1505	1.33759	18.8885	1.14114	18.8366	1.14114	25.4572	0.0628109	21.3377	0.0562821	0.3165	0.2933	0.3133	0.2901	0.1169	0.3125	0.1166	0.0953	0.323	0.3198	6.83207	67.1093	106	106	106			106	0.128415
1304	130435	2002	153	159	263	104	6	2.40325	2.02259	7.01792	23.5521	0.139574	20.2716	0.131898	21.9816	0.139574	18.7011	0.131898	19.6188	0.903154	30.6807	1.03398	19.5146	0.903154	18.9982	0.903154	23.7416	0.139574	20.4611	0.131898	0.2927	0.2832	0.2121	0.2026	0.1752	0.2232	0.1715	0.1686	0.2927	0.2121	7.04357	66.6814	104	104	104			104	0.136919
1304	130435	2003	155	163	271	108	8	1.9153	2.39403	7.55258	22.9859	0.0284903	19.4044	0.0284903	21.4325	0.0284903	17.851	0.0284903	17.8619	0.798177	27.489	1.00815	17.7751	0.798177	17.6476	0.798177	23.1973	0.0284903	19.6158	0.0284903	0.589	0.452	0.5544	0.4174	0.1726	0.2243	0.1562	0.1556	0.6181	0.5835	6.03333	72.6118	108	108	108			108	0.13544
1304	130435	2004	153	154	261	107	1	2.14977	2.53728	7.95593	22.8791	0.0215509	19.4959	0.0215509	21.193	0.0215509	17.8098	0.0215509	19.4821	0.66555	29.5355	0.743113	19.2046	0.66555	19.0233	0.66555	23.2728	0.0215509	19.8897	0.0215509	0.4093	0.4064	0.3627	0.3598	0.1727	0.4414	0.1678	0.1677	0.4263	0.3797	6.64593	67.7831	107	107	107			107	0.134349
1304	130435	2005	155	155	266	111	1	2.1292	2.42575	9.23224	24.6408	0.156787	21.2475	0.156787	22.8371	0.156787	19.4437	0.156787	18.3022	1.28197	29.135	1.44456	17.9496	1.28197	17.8824	1.28197	25.3123	0.156787	21.9189	0.156787	0.4879	0.4755	0.4349	0.4225	0.138	0.2032	0.1265	0.1265	0.4926	0.4396	6.87197	66.2027	111	111	111			111	0.133324
1304	130435	2006	154	154	265	111	1	2.35262	2.57399	9.31928	25.3375	0.0702644	21.8823	0.0699873	22.7316	0.0702644	19.2764	0.0699873	18.7961	1.09411	30.2267	1.25258	18.6107	1.09411	18.4948	1.09411	25.9319	0.0702644	22.4767	0.0699873	0.3898	0.3848	0.3255	0.3205	0.1597	0.2773	0.1587	0.1569	0.4143	0.35	5.83937	68.5453	111	111	111			111	0.13425
1304	130435	2007	154	158	261	103	4	2.19833	2.74759	9.70707	24.647	0.0628818	20.6014	0.0530155	23.0806	0.0628818	19.035	0.0530155	19.4582	1.0637	31.452	1.26472	19.2773	1.0637	19.0854	1.0637	24.9697	0.0628818	20.9241	0.0530155	0.4122	0.3871	0.3724	0.3473	0.1687	0.2179	0.1648	0.1648	0.4135	0.3737	6.13474	67.9624	103	103	103			103	0.133754
1304	130435	2008	154	159	261	102	5	2.44514	2.60288	11.2767	24.201	0.0155035	20.4057	0.0130338	22.1002	0.0155035	18.305	0.0130338	19.1436	0.783136	29.8304	0.987081	18.8459	0.783136	18.7374	0.783136	24.6908	0.0155035	20.8955	0.0130338	0.4586	0.4356	0.3988	0.3758	0.1823	0.2695	0.1795	0.1737	0.4593	0.3995	6.09025	69.506	102	102	102			102	0.131557
1304	130435	2009	154	156	266	110	2	2.26268	2.51322	10.3326	24.6142	0.147496	20.9407	0.147496	22.337	0.147496	18.6635	0.147496	19.4928	1.2493	30.8539	1.47288	19.0198	1.2493	18.7592	1.2493	24.8005	0.147496	21.127	0.147496	0.5102	0.4941	0.4052	0.3891	0.2046	0.2813	0.2045	0.2045	0.5447	0.4397	6.76345	64.491	110	110	110			110	0.133966
1304	130435	2010	161	164	266	102	3	2.25311	2.93607	10.661	24.5351	0.124024	20.769	0.123122	22.7917	0.124024	19.0255	0.123122	17.0302	0.943882	27.4501	1.02228	16.8349	0.943882	16.6793	0.943882	25.0509	0.124024	21.2848	0.123122	0.4655	0.4621	0.4457	0.4423	0.0805	0.2422	0.0795	0.0786	0.4655	0.4457	5.99124	68.3841	102	102	102			102	0.130359
1304	130435	2011	160	160	269	109	1	2.32395	2.80934	11.1964	23.776	0.0352771	20.4014	0.0352771	21.9177	0.0352771	18.5431	0.0352771	18.799	0.951411	29.7214	1.08627	18.1967	0.951411	18.1618	0.951411	24.1197	0.0352771	20.7451	0.0352771	0.4226	0.4023	0.3855	0.3652	0.0932	0.1816	0.0927	0.0925	0.4775	0.4404	5.59761	67.5957	109	109	109			109	0.128997
1304	130435	2012	157	157	267	110	1	2.41502	2.7154	11.8594	25.0471	0.0716659	20.8275	0.0712823	22.9911	0.0716659	18.7715	0.0712823	18.7122	1.08639	29.2949	1.12804	18.5971	1.08639	18.5665	1.08639	25.23	0.0716659	21.0104	0.0712823	0.3788	0.3713	0.373	0.3655	0.1211	0.2854	0.1175	0.1162	0.3987	0.3929	6.35847	66.2087	110	110	110			110	0.123569
1304	130435	2013	158	160	267	107	2	2.9724	2.67254	14.4209	25.2702	0.0843011	21.492	0.0775396	23.371	0.0843011	19.5927	0.0775396	17.7367	0.865842	28.448	0.918871	17.6962	0.865842	17.6825	0.865842	25.6638	0.0843011	21.8855	0.0775396	0.5056	0.4974	0.4643	0.4561	0.1404	0.2364	0.1281	0.1227	0.5152	0.4739	5.71084	67.9304	107	107	107			107
1304	130481	2002	163	165	271	106	2	1.96143	2.24525	7.01792	23.0161	0.115412	19.8444	0.111146	21.4506	0.115412	18.2788	0.111146	19.3986	0.795294	30.5039	0.90567	19.3037	0.795294	18.7659	0.795294	23.2252	0.115412	20.0534	0.111146	0.3369	0.3213	0.2689	0.2533	0.1696	0.2316	0.1656	0.1638	0.3369	0.2689	6.86949	67.0708	106	106				106	0.0836406
1304	130481	2003	163	165	281	116	2	2.6033	2.62772	6.26184	22.312	0.0262653	18.9125	0.0262653	20.8183	0.0262653	17.4187	0.0262653	17.427	0.713883	27.072	0.901749	17.3377	0.713883	17.2001	0.713883	22.4867	0.0262653	19.0872	0.0262653	0.5675	0.4692	0.5162	0.4179	0.1926	0.2575	0.1679	0.1665	0.5959	0.5446	5.90274	72.5203	116	116				116	0.080124
1304	130481	2005	165	167	283	116	2	2.26311	2.51666	8.45229	24.1264	0.159141	20.8365	0.159141	22.4418	0.159141	19.1519	0.159141	18.1769	1.18501	28.7859	1.2939	17.8026	1.18501	17.7499	1.18501	24.752	0.159141	21.4621	0.159141	0.4371	0.4243	0.3927	0.3799	0.1238	0.1955	0.11	0.1096	0.4386	0.3942	6.81925	65.171	116	116				116	0.07915
1304	130481	2006	166	168	261	93	2	2.54875	2.50934	9.31928	24.4174	0.0525599	21.0933	0.0525599	22.0039	0.0525599	18.6797	0.0525599	18.7037	0.977215	29.9547	1.126	18.5057	0.977215	18.4005	0.977215	24.9872	0.0525599	21.6631	0.0525599	0.4248	0.4227	0.3472	0.3451	0.1437	0.2815	0.1425	0.1395	0.4531	0.3755	6.00614	67.6358	93	93				93	0.0794684
1304	130481	2007	167	169	273	104	2	2.62193	2.82482	8.39488	23.9775	0.0472682	20.0433	0.0409442	22.4702	0.0472682	18.5361	0.0409442	19.152	0.942456	30.8296	1.08016	18.9785	0.942456	18.7824	0.942456	24.2716	0.0472682	20.3374	0.0409442	0.4327	0.4084	0.3893	0.365	0.1484	0.203	0.1451	0.1451	0.4341	0.3907	6.13656	65.2083	104	104				104	0.0797936
1304	130481	2008	167	169	274	105	2	3.02643	2.65125	8.27154	23.4083	0.0176738	19.7839	0.0162438	21.4812	0.0176738	17.8568	0.0162438	18.7029	0.700157	29.1562	0.845091	18.4273	0.700157	18.3243	0.700157	23.8456	0.0176738	20.2212	0.0162438	0.4189	0.3959	0.3859	0.3629	0.1857	0.2957	0.1837	0.1756	0.4197	0.3867	6.23895	66.6541	105	105				105	0.0805682
1304	130481	2009	165	166	277	111	1	2.77481	2.65927	8.44815	23.9059	0.143563	20.4629	0.143563	21.7299	0.143563	18.2869	0.143563	19.1185	1.11539	30.1266	1.29958	18.6284	1.11539	18.3645	1.11539	24.0916	0.143563	20.6486	0.143563	0.5327	0.5204	0.3794	0.3671	0.22	0.2991	0.22	0.22	0.579	0.4257	6.55959	62.1123	111	111				111	0.0846943
1304	130481	2010	169	173	277	104	4	2.90407	2.8103	8.37725	23.9378	0.139787	20.3239	0.137153	22.2763	0.139787	18.6624	0.137153	16.7556	0.894795	26.9412	0.956114	16.5732	0.894795	16.4208	0.894795	24.4196	0.139787	20.8058	0.137153	0.4981	0.491	0.4667	0.4596	0.0855	0.22	0.0842	0.0836	0.4981	0.4667	5.84697	66.3334	104	104				104	0.0830778
1304	130481	2011	169	170	289	119	1	2.79999	2.71995	9.8	22.9763	0.0230752	19.6713	0.0230752	21.2258	0.0230752	17.9208	0.0230752	18.542	0.861249	29.2264	0.962936	17.8978	0.861249	17.8686	0.861249	23.2647	0.0230752	19.9597	0.0230752	0.4855	0.4645	0.4533	0.4323	0.099	0.1986	0.0983	0.0983	0.5459	0.5137	5.57831	66.0531	119	119				119	0.0892779
1304	130481	2012	165	167	281	114	2	2.7894	2.76627	9.60352	23.8412	0.0594044	19.8547	0.0594044	21.9719	0.0594044	17.9854	0.0594044	18.3309	0.877976	28.5162	0.900937	18.2254	0.877976	18.1969	0.877976	23.9899	0.0594044	20.0034	0.0594044	0.4183	0.4114	0.4052	0.3983	0.1468	0.3301	0.144	0.1401	0.4301	0.417	6.32515	64.1047	114	114				114	0.0800209
1304	130481	2013	167	168	281	113	1	3.72913	2.85579	11.7642	24.5574	0.0823426	20.852	0.0747958	22.7383	0.0823426	19.0328	0.0747958	17.7324	0.741659	27.9864	0.769357	17.6926	0.741659	17.6735	0.741659	24.9189	0.0823426	21.2135	0.0747958	0.515	0.5003	0.4647	0.45	0.1854	0.2489	0.175	0.1689	0.5218	0.4715	5.67131	66.4411	113	113				113
1305	130521	2002	158	162	269	107	4	2.35305	2.51269	7.01792	24.4041	0.158785	20.9147	0.152356	22.708	0.158785	19.2187	0.152356	20.5943	0.926552	32.1631	1.07053	20.4819	0.926552	19.8543	0.926552	24.6224	0.158785	21.133	0.152356	0.3159	0.3003	0.2471	0.2315	0.1684	0.222	0.1659	0.1659	0.3159	0.2471	7.00299	64.9584	107	107	107			107	0.0854099
1305	130521	2003	158	162	269	107	4	2.05112	2.93262	7.55258	23.6016	0.0456429	19.9446	0.0456429	21.9574	0.0456429	18.3004	0.0456429	18.273	0.871536	28.3528	1.10472	18.1848	0.871536	18.0292	0.871536	23.7862	0.0456429	20.1292	0.0456429	0.5453	0.4497	0.4791	0.3835	0.1975	0.2532	0.1703	0.1698	0.5776	0.5114	6.05358	70.4266	107	107	107			107	0.0881962
1305	130521	2004	159	160	269	109	1	2.10421	3.01481	7.95593	23.4888	0.0450572	19.8586	0.0438284	21.7319	0.0450572	18.1017	0.0438284	20.4653	0.793558	30.7015	0.897898	20.0638	0.793558	19.8268	0.793558	23.8996	0.0450572	20.2694	0.0438284	0.4996	0.4977	0.4719	0.47	0.1383	0.3991	0.1382	0.1382	0.501	0.4733	6.68029	64.9736	109	109	109			109	0.0874189
1305	130521	2005	160	162	264	102	2	2.1765	3.04869	9.23224	25.4906	0.222542	21.9879	0.222542	23.5641	0.222542	20.0615	0.222542	18.9117	1.37609	30.1015	1.5124	18.5131	1.37609	18.4512	1.37609	26.1864	0.222542	22.6837	0.222542	0.4077	0.3967	0.3654	0.3544	0.1236	0.196	0.1085	0.1083	0.4089	0.3666	6.98232	62.4521	102	102	102			102	0.0895337
1305	130521	2006	159	164	263	99	5	2.56008	2.94785	9.31928	25.7815	0.0779836	22.2436	0.077882	23.173	0.0779836	19.6351	0.077882	19.4776	1.14831	31.4199	1.3375	19.2408	1.14831	19.113	1.14831	26.4008	0.0779836	22.863	0.077882	0.4119	0.4107	0.3337	0.3325	0.1274	0.2349	0.1262	0.1239	0.4398	0.3616	6.0548	66.0386	99	99	99			99	0.0895007
1305	130521	2007	155	162	268	106	7	2.34659	3.30479	9.70707	25.4695	0.083386	21.2122	0.0701753	23.8096	0.083386	19.5523	0.0701753	20.1575	1.15697	32.3807	1.35682	19.9682	1.15697	19.7461	1.15697	25.7833	0.083386	21.526	0.0701753	0.4392	0.415	0.3979	0.3737	0.1346	0.1781	0.1312	0.1312	0.4409	0.3996	6.3183	63.041	106	106	106			106	0.0877486
1305	130521	2008	159	160	266	106	1	2.51691	3.19672	10.803	24.4831	0.0320317	20.6238	0.0263118	22.4155	0.0320317	18.5562	0.0263118	19.6107	0.815073	30.5636	1.00828	19.2979	0.815073	19.1962	0.815073	24.9688	0.0320317	21.1094	0.0263118	0.4379	0.4093	0.4057	0.3771	0.1735	0.3009	0.1725	0.1644	0.4382	0.406	6.32864	64.6878	106	106	106			106	0.0881418
1305	130521	2009	158	159	269	110	1	2.51728	3.18924	9.76368	25.0547	0.186152	21.3863	0.18612	22.7008	0.186152	19.0324	0.18612	19.8787	1.30094	31.3386	1.51195	19.3393	1.30094	19.044	1.30094	25.2233	0.186152	21.5548	0.18612	0.5434	0.5327	0.3596	0.3489	0.2438	0.3374	0.2438	0.2438	0.5923	0.4085	6.56881	59.8262	110	110	110			110	0.111478
1305	130521	2010	166	168	273	105	2	2.5483	2.77453	9.92214	25.0649	0.19811	21.1836	0.190896	23.2634	0.19811	19.3821	0.190896	17.3894	1.0552	27.9627	1.15266	17.1796	1.0552	17.0211	1.0552	25.5772	0.19811	21.6959	0.190896	0.5055	0.4987	0.4749	0.4681	0.0755	0.2028	0.0739	0.0733	0.5055	0.4749	5.92297	63.9662	105	105	105			105	0.115585
1305	130521	2011	162	164	271	107	2	2.57893	2.8412	9.43402	24.1126	0.0410703	20.5761	0.0410703	22.2097	0.0410703	18.6732	0.0410703	19.3997	1.00484	30.4706	1.13657	18.7197	1.00484	18.6811	1.00484	24.4473	0.0410703	20.9108	0.0410703	0.4947	0.4814	0.4693	0.456	0.0952	0.1841	0.0943	0.0943	0.5514	0.526	5.61189	64.0751	107	107	107			107	0.106762
1305	130521	2012	157	157	271	114	1	2.66112	2.80567	9.71854	24.8605	0.081089	20.6249	0.0796765	22.866	0.081089	18.6304	0.0796765	19.0028	1.01991	29.607	1.06366	18.8808	1.01991	18.8456	1.01991	25.0274	0.081089	20.7918	0.0796765	0.4201	0.4157	0.4057	0.4013	0.1584	0.3247	0.1556	0.1512	0.4329	0.4185	6.55877	63.2956	114	114	114			114	0.124976
1305	130521	2013	159	167	271	104	8	3.64596	2.71712	12.0092	25.382	0.134791	21.4959	0.11945	23.4687	0.134791	19.5826	0.11945	18.0656	0.840846	28.7103	0.887039	18.021	0.840846	18.0052	0.840846	25.8046	0.134791	21.9184	0.11945	0.5298	0.5174	0.479	0.4666	0.2026	0.2656	0.1926	0.1862	0.5357	0.4849	5.60864	65.0794	104	104	104			104	0.129713
1305	130522	2002	158	162	269	107	4	2.39934	2.45417	7.01792	23.787	0.142354	20.34	0.134132	22.2573	0.142354	18.8104	0.134132	20.0668	0.878174	31.2852	1.00774	19.9672	0.878174	19.399	0.878174	23.9734	0.142354	20.5265	0.134132	0.3476	0.3246	0.2854	0.2624	0.1756	0.2276	0.1733	0.173	0.3476	0.2854	7.03426	64.925	107	107	107	107		107	0.120954
1305	130522	2003	158	162	269	107	4	2.0551	2.88248	7.55258	23.112	0.036701	19.523	0.036701	21.5443	0.036701	17.9553	0.036701	17.8987	0.801547	27.5767	0.99669	17.8318	0.801547	17.6805	0.801547	23.2848	0.036701	19.6958	0.036701	0.5308	0.4315	0.462	0.3627	0.1983	0.274	0.1737	0.1724	0.568	0.4992	5.98174	70.1387	107	107	107	107		107	0.12583
1305	130522	2004	159	160	269	109	1	2.67077	2.83441	7.95593	22.9445	0.0353029	19.3985	0.0340702	21.246	0.0353029	17.6999	0.0340702	19.8933	0.744504	29.912	0.836	19.5235	0.744504	19.3136	0.744504	23.3322	0.0353029	19.7862	0.0340702	0.4575	0.455	0.4313	0.4288	0.1604	0.396	0.1603	0.1596	0.4605	0.4343	6.80146	64.5182	109	109	109	109		109	0.103465
1305	130522	2005	160	162	264	102	2	2.35449	2.9475	9.23224	24.9328	0.200629	21.5158	0.200629	23.0814	0.200629	19.6644	0.200629	18.5668	1.28766	29.4962	1.40613	18.1836	1.28766	18.1378	1.28766	25.5761	0.200629	22.1591	0.200629	0.3983	0.3907	0.3553	0.3477	0.1246	0.1863	0.1086	0.1077	0.3997	0.3567	6.94978	62.0837	102	102	102	102		102	0.103452
1305	130522	2006	159	164	263	99	5	2.86084	2.87714	9.31928	25.1944	0.0620651	21.7149	0.0620651	22.6659	0.0620651	19.1864	0.0620651	18.9958	1.06295	30.6442	1.22823	18.7904	1.06295	18.6916	1.06295	25.7651	0.0620651	22.2856	0.0620651	0.4159	0.414	0.3437	0.3418	0.1347	0.2324	0.1337	0.1309	0.4405	0.3683	6.14838	65.3257	99	99	99	99		99	0.103835
1305	130522	2007	155	162	268	106	7	2.91825	3.20616	9.70707	24.9237	0.0703314	20.7475	0.0580625	23.3697	0.0703314	19.1934	0.0580625	19.7029	1.09309	31.6672	1.27044	19.515	1.09309	19.3189	1.09309	25.2076	0.0703314	21.0314	0.0580625	0.4088	0.3759	0.3641	0.3312	0.1561	0.197	0.1523	0.1523	0.4099	0.3652	6.33843	63.3859	106	106	106	106		106	0.103646
1305	130522	2008	159	160	266	106	1	2.87627	3.12357	11.2767	24.0245	0.0239843	20.2646	0.0210028	22.0178	0.0239843	18.258	0.0210028	19.1566	0.745852	29.8222	0.935002	18.8865	0.745852	18.7872	0.745852	24.4733	0.0239843	20.7135	0.0210028	0.4958	0.4707	0.4579	0.4328	0.185	0.3039	0.1833	0.1759	0.496	0.4581	6.31347	65.3775	106	106	106	106		106	0.103599
1305	130522	2009	158	159	269	110	1	2.90583	3.01887	10.4327	24.73	0.171609	21.0451	0.171575	22.4984	0.171609	18.8134	0.171575	19.5777	1.23839	30.8163	1.43294	19.081	1.23839	18.8205	1.23839	24.8855	0.171609	21.2006	0.171575	0.5484	0.5366	0.42	0.4082	0.1948	0.2965	0.1948	0.1948	0.6082	0.4798	6.66106	60.3992	110	110	110	110		110	0.118664
1305	130522	2010	166	168	273	105	2	2.75064	3.04425	11.1787	24.6488	0.172238	20.8103	0.167768	22.9403	0.172238	19.1017	0.167768	17.0711	0.992765	27.4526	1.07241	16.8867	0.992765	16.7422	0.992765	25.1058	0.172238	21.2673	0.167768	0.4491	0.4417	0.4227	0.4153	0.0772	0.2415	0.0761	0.0754	0.4491	0.4227	6.15568	64.3243	105	105	105	105		105	0.133729
1305	130522	2011	162	164	271	107	2	4.63983	2.93752	11.5071	23.727	0.0338475	20.273	0.0338475	21.9394	0.0338475	18.4854	0.0338475	18.9684	0.953323	29.7477	1.06788	18.3623	0.953323	18.3288	0.953323	24.028	0.0338475	20.574	0.0338475	0.5191	0.5028	0.4889	0.4726	0.1041	0.1987	0.1029	0.1029	0.5691	0.5389	5.73943	64.3241	107	107	107	107		107	0.133955
1305	130522	2012	157	157	271	114	1	2.83227	2.93018	10.667	24.5566	0.0685849	20.3833	0.0664304	22.6339	0.0685849	18.4606	0.0664304	18.7424	0.971764	29.1306	1.01339	18.6233	0.971764	18.5934	0.971764	24.7007	0.0685849	20.5273	0.0664304	0.4508	0.4454	0.4354	0.43	0.1631	0.3293	0.1603	0.1574	0.4684	0.453	6.61853	63.4164	114	114	114	114		114	0.13143
1305	130522	2013	159	167	271	104	8	3.50953	2.95121	13.4631	24.735	0.0895622	20.9258	0.0791903	22.9319	0.0895622	19.1228	0.0791903	17.6464	0.751183	28.0586	0.787121	17.6146	0.751183	17.6031	0.751183	25.1112	0.0895622	21.3021	0.0791903	0.5173	0.5056	0.4792	0.4675	0.1856	0.2776	0.176	0.1692	0.5228	0.4847	5.47388	65.7945	104	104	104	104		104	0.129159
1305	130523	2002	158	162	269	107	4	2.29284	2.4486	7.01792	24.1496	0.150369	20.6797	0.14327	22.5186	0.150369	19.0487	0.14327	20.3691	0.905559	31.7899	1.0424	20.2632	0.905559	19.6648	0.905559	24.356	0.150369	20.8861	0.14327	0.3271	0.3089	0.2601	0.2419	0.1713	0.2242	0.1689	0.1688	0.3271	0.2601	6.98587	64.2338	107	107	107	107	107	107	0.107165
1305	130523	2003	158	162	269	107	4	2.12469	2.93873	7.55258	23.3951	0.0409668	19.7646	0.0409668	21.7835	0.0409668	18.153	0.0409668	18.1174	0.843068	28.0351	1.06035	18.0371	0.843068	17.884	0.843068	23.5746	0.0409668	19.9441	0.0409668	0.5402	0.4426	0.4741	0.3765	0.1956	0.2585	0.1698	0.1691	0.5741	0.508	6.02216	69.9876	107	107	107	107	107	107	0.101249
1305	130523	2004	159	160	269	109	1	2.25345	2.74765	7.95593	23.2583	0.0405044	19.6639	0.0392756	21.5271	0.0405044	17.9327	0.0392756	20.2249	0.7714	30.3717	0.870188	19.8387	0.7714	19.614	0.7714	23.6592	0.0405044	20.0649	0.0392756	0.4817	0.4796	0.4543	0.4522	0.1465	0.3985	0.1464	0.1461	0.4839	0.4565	6.64724	64.4159	109	109	109	109	109	109	0.0989594
1305	130523	2005	160	162	264	102	2	2.26599	2.86539	9.23224	25.2576	0.21151	21.7878	0.21151	23.3658	0.21151	19.896	0.21151	18.7693	1.34254	29.8478	1.47226	18.3792	1.34254	18.3236	1.34254	25.931	0.21151	22.4611	0.21151	0.406	0.3962	0.3632	0.3534	0.1239	0.1923	0.1085	0.108	0.4074	0.3646	6.93863	61.9608	102	102	102	102	102	102	0.0986353
1305	130523	2006	159	164	263	99	5	2.77709	2.82412	9.31928	25.542	0.0708374	22.0245	0.0708374	22.9672	0.0708374	19.4497	0.0708374	19.2807	1.11338	31.0924	1.29217	19.0587	1.11338	18.9433	1.11338	26.1412	0.0708374	22.6238	0.0708374	0.4144	0.4129	0.3385	0.337	0.1312	0.2351	0.1301	0.1277	0.441	0.3651	5.99436	65.5456	99	99	99	99	99	99	0.100048
1305	130523	2007	155	162	268	106	7	2.51995	3.21226	9.70707	25.2307	0.0769303	21.0086	0.0640305	23.6151	0.0769303	19.393	0.0640305	19.9626	1.1283	32.0766	1.31937	19.7765	1.1283	19.5658	1.1283	25.5325	0.0769303	21.3104	0.0640305	0.4278	0.4005	0.3855	0.3582	0.1429	0.1854	0.1394	0.1394	0.4293	0.387	6.33134	62.7202	106	106	106	106	106	106	0.100622
1305	130523	2008	159	160	266	106	1	2.41329	3.16166	11.2767	24.2976	0.0284709	20.4779	0.0239015	22.2573	0.0284709	18.4376	0.0239015	19.4327	0.789642	30.2614	0.979563	19.1362	0.789642	19.0353	0.789642	24.769	0.0284709	20.9493	0.0239015	0.4582	0.4308	0.4233	0.3959	0.1775	0.3014	0.1762	0.1683	0.4584	0.4235	6.29963	64.7668	106	106	106	106	106	106	0.10136
1305	130523	2009	158	159	269	110	1	2.38304	3.1279	10.4327	24.9117	0.17893	21.2357	0.178898	22.6056	0.17893	18.9296	0.178898	19.7498	1.27347	31.1158	1.47917	19.2301	1.27347	18.9493	1.27347	25.0761	0.17893	21.4001	0.178898	0.5441	0.5329	0.3814	0.3702	0.2256	0.3215	0.2256	0.2256	0.5964	0.4337	6.53377	59.6567	110	110	110	110	110	110	0.127144
1305	130523	2010	166	168	273	105	2	2.36319	3.18854	11.0516	24.8846	0.185296	21.0227	0.179217	23.1237	0.185296	19.2618	0.179217	17.2508	1.02896	27.7471	1.1176	17.052	1.02896	16.9003	1.02896	25.3757	0.185296	21.5138	0.179217	0.4834	0.4766	0.4544	0.4476	0.0763	0.2176	0.0749	0.0744	0.4834	0.4544	5.92431	63.877	105	105	105	105	105	105	0.125788
1305	130523	2011	162	164	271	107	2	2.63089	3.06282	11.5071	23.9419	0.0368244	20.4409	0.0368244	22.0857	0.0368244	18.5847	0.0368244	19.2217	0.981424	30.1696	1.1058	18.5721	0.981424	18.5364	0.981424	24.2616	0.0368244	20.7606	0.0368244	0.5013	0.4868	0.4737	0.4592	0.0986	0.1888	0.0976	0.0976	0.5555	0.5279	5.54579	63.8995	107	107	107	107	107	107	0.128253
1305	130523	2012	157	157	271	114	1	2.48118	3.40279	11.1763	24.7283	0.0753498	20.515	0.0736746	22.7632	0.0753498	18.5499	0.0736746	18.8924	1.00218	29.4065	1.04444	18.7733	1.00218	18.7405	1.00218	24.8871	0.0753498	20.6738	0.0736746	0.4291	0.4244	0.4147	0.41	0.1586	0.3245	0.1558	0.1521	0.4439	0.4295	6.53459	63.4013	114	114	114	114	114	114	0.123078
1305	130523	2013	159	167	271	104	8	3.25338	3.07022	14.9039	25.127	0.114233	21.2718	0.100914	23.2583	0.114233	19.4031	0.100914	17.8961	0.808429	28.4459	0.850046	17.8568	0.808429	17.8429	0.808429	25.5323	0.114233	21.6771	0.100914	0.5268	0.5147	0.4807	0.4686	0.1957	0.2699	0.1856	0.1793	0.5326	0.4865	5.46379	65.1711	104	104	104	104	104	104	0.124141
1305	130524	1995	159	162	262	100	3	2.25639	1.87789	2.55653	22.9891	0.0174137	19.5997	0.0174137	21.1112	0.0174137	17.7218	0.0174137	18.3142	0.764597	29.0063	0.98348	18.195	0.764597	17.9385	0.764597	23.6096	0.0174137	20.2202	0.0174137	0.5736	0.5482	0.5493	0.5239	0.151	0.2246	0.1388	0.1388	0.5768	0.5525	6.2647	69.6413						100	0.130371
1305	130524	1996	161	162	269	107	1	1.93527	2.25582	3.43349	23.2627	0.0663154	19.6839	0.0663154	21.591	0.0663154	18.0122	0.0663154	17.7408	0.805926	28.7342	0.851559	17.4411	0.805926	17.2845	0.805926	23.4266	0.0663154	19.8478	0.0663154	0.6963	0.6696	0.6815	0.6548	0.114	0.1993	0.114	0.1123	0.6995	0.6847	6.42319	71.3624						107	0.129807
1305	130524	1997	158	163	261	98	5	2.1931	1.95097	5.42377	25.1193	0.210046	21.6743	0.209487	23.0526	0.210046	19.6076	0.209487	18.6376	0.997645	29.126	1.08722	18.1399	0.997645	17.9852	0.997645	25.2994	0.210046	21.8545	0.209487	0.2342	0.2237	0.2201	0.2096	0.1172	0.1612	0.1168	0.1158	0.2446	0.2305	8.51352	58.7681						98	0.129248
1305	130524	2000	158	158	259	101	1	2.39735	1.83125	6.15324	24.8287	0.0919383	21.126	0.090476	23.4092	0.0919383	19.7065	0.090476	19.2564	1.0254	30.2953	1.32052	18.7977	1.0254	18.7898	1.0254	25.0102	0.0919383	21.3076	0.090476	0.5887	0.5092	0.5729	0.4934	0.0742	0.1258	0.0742	0.0621	0.5965	0.5807	6.72481	67.6878						101	0.125787
1305	130524	2001	154	158	259	101	4	2.15001	2.22178	7.05101	25.6681	0.104044	21.3945	0.0872032	23.6895	0.104044	19.4158	0.0872032	19.6368	1.27474	29.4545	1.47395	19.2917	1.27474	19.2279	1.27474	25.9683	0.104044	21.6946	0.0872032	0.3139	0.293	0.3095	0.2886	0.1146	0.3042	0.1143	0.0954	0.3231	0.3187	6.84107	64.58						101	0.125043
1305	130524	2002	158	162	269	107	4	2.54865	2.06491	7.01792	23.9519	0.155384	20.4358	0.144965	22.4657	0.155384	18.9495	0.144965	20.04	0.925563	31.1892	1.06692	19.9437	0.925563	19.4078	0.925563	24.1225	0.155384	20.6064	0.144965	0.3265	0.3074	0.2652	0.2461	0.1685	0.2154	0.1665	0.166	0.3265	0.2652	7.03265	64.9103	107	107				107	0.115705
1305	130524	2003	158	162	269	107	4	2.31205	2.41575	7.55258	23.3996	0.0372029	19.7131	0.0372029	21.8333	0.0372029	18.1468	0.0372029	18.0505	0.84259	27.6355	1.04404	17.9979	0.84259	17.8607	0.84259	23.5763	0.0372029	19.8898	0.0372029	0.529	0.4182	0.464	0.3532	0.183	0.2498	0.1632	0.1623	0.5654	0.5004	6.01224	70.3801	107	107				107	0.115061
1305	130524	2004	159	160	269	109	1	2.52542	2.39107	7.95593	23.1245	0.0345485	19.5888	0.0331475	21.407	0.0345485	17.8713	0.0331475	19.7433	0.751531	29.799	0.839348	19.4025	0.751531	19.2117	0.751531	23.5002	0.0345485	19.9645	0.0331475	0.4225	0.42	0.39	0.3875	0.1761	0.4066	0.1758	0.1749	0.4282	0.3957	6.8061	64.8548	109	109				109	0.114255
1305	130524	2005	160	162	264	102	2	2.58524	2.52714	9.23224	25.0808	0.197322	21.6219	0.197212	23.2082	0.197322	19.7493	0.197212	18.5059	1.33017	29.3879	1.46891	18.1569	1.33017	18.1111	1.33017	25.7144	0.197322	22.2555	0.197212	0.4329	0.4265	0.3874	0.381	0.126	0.1928	0.1113	0.1108	0.4354	0.3899	6.96037	62.6813	102	102				102	0.113614
1305	130524	2006	160	164	266	102	4	2.94368	2.39785	9.31928	25.404	0.0649975	21.8825	0.0649617	22.872	0.0649975	19.3505	0.0649617	18.8474	1.11252	30.448	1.28075	18.6584	1.11252	18.5648	1.11252	25.9609	0.0649975	22.4394	0.0649617	0.3895	0.3855	0.3258	0.3218	0.1437	0.2292	0.1429	0.1406	0.4109	0.3472	6.14283	65.6025	99	99				101	0.112876
1305	130524	2007	158	162	268	106	4	2.74975	2.7068	9.70707	25.0795	0.0724827	20.8833	0.0577498	23.5445	0.0724827	19.3483	0.0577498	19.6537	1.14443	31.5767	1.34782	19.4776	1.14443	19.2943	1.14443	25.3572	0.0724827	21.161	0.0577498	0.4034	0.3656	0.3562	0.3184	0.1662	0.2058	0.162	0.162	0.4045	0.3573	6.34705	64.4375	106	106				106	0.112166
1305	130524	2008	159	160	266	106	1	2.59793	2.62902	11.2767	24.2813	0.0223959	20.4587	0.0180842	22.2445	0.0223959	18.4219	0.0180842	19.2399	0.774106	29.8577	0.983548	18.9804	0.774106	18.8861	0.774106	24.7413	0.0223959	20.9188	0.0180842	0.5139	0.4888	0.464	0.4389	0.1983	0.3099	0.1967	0.1908	0.5139	0.464	6.24959	66.4834	106	106				106	0.111558
1305	130524	2009	159	160	267	107	1	2.68986	2.56289	10.4327	24.8656	0.167061	21.0915	0.166679	22.6599	0.167061	18.8858	0.166679	19.5573	1.2879	30.8312	1.49593	19.0965	1.2879	18.8563	1.2879	25.0011	0.167061	21.227	0.166679	0.5226	0.5095	0.4269	0.4138	0.1782	0.2776	0.1782	0.1782	0.5742	0.4785	6.76463	61.2201	110	110				109	0.111546
1305	130524	2010	166	168	273	105	2	2.51733	2.57529	11.1787	24.7606	0.151894	20.8778	0.149191	23.0516	0.151894	19.1688	0.149191	17.0233	0.986958	27.354	1.07081	16.8554	0.986958	16.7217	0.986958	25.2038	0.151894	21.321	0.149191	0.4213	0.4156	0.397	0.3913	0.0759	0.2471	0.0752	0.0744	0.4213	0.397	6.16985	65.0772	105	105				105	0.110939
1305	130524	2011	164	167	270	103	3	2.42772	2.49005	11.5071	23.9627	0.0372821	20.4987	0.0372821	22.1625	0.0372821	18.6986	0.0372821	18.9015	0.974568	29.6291	1.10537	18.3589	0.974568	18.3255	0.974568	24.2842	0.0372821	20.8202	0.0372821	0.4831	0.4667	0.4466	0.4302	0.1044	0.1855	0.1035	0.1034	0.5279	0.4914	5.7233	65.1472	107	107				104	0.110297
1305	130524	2012	160	161	271	110	1	2.48444	2.84633	12.0468	24.9514	0.07278	20.7002	0.0695105	22.9892	0.07278	18.738	0.0695105	18.8114	1.06178	29.2811	1.11076	18.6907	1.06178	18.6622	1.06178	25.0991	0.07278	20.8479	0.0695105	0.4423	0.4371	0.4314	0.4262	0.1502	0.2966	0.1473	0.1456	0.467	0.4561	6.55206	64.2366	114	114				111	0.109742
1305	130524	2013	162	167	271	104	5	3.10945	2.53969	14.9039	24.907	0.0871511	21.1158	0.0773184	23.1084	0.0871511	19.3172	0.0773184	17.4827	0.796348	27.9781	0.840031	17.4549	0.796348	17.4472	0.796348	25.2873	0.0871511	21.4961	0.0773184	0.5059	0.4975	0.471	0.4626	0.1634	0.2781	0.1525	0.1465	0.5125	0.4776	5.38803	66.6698	104	104				104	0.115142
1305	130525	2002	158	162	269	107	4	2.49362	2.02219	7.01792	23.8965	0.153732	20.4049	0.143268	22.3968	0.153732	18.9052	0.143268	19.9946	0.933196	31.0916	1.0711	19.8977	0.933196	19.3697	0.933196	24.0728	0.153732	20.5813	0.143268	0.3163	0.3008	0.2479	0.2324	0.17	0.2176	0.1679	0.1674	0.3163	0.2479	7.07064	64.5682	107	107	107	107		107	0.121263
1305	130525	2003	158	162	269	107	4	2.25684	2.39922	7.55258	23.3634	0.0350951	19.6544	0.0350951	21.8009	0.0350951	18.0919	0.0350951	18.0641	0.854016	27.6424	1.05976	18.0049	0.854016	17.875	0.854016	23.5451	0.0350951	19.8361	0.0350951	0.5429	0.4244	0.4873	0.3688	0.1727	0.2341	0.1543	0.1536	0.5775	0.5219	6.14111	70.509	107	107	107	107		107	0.120629
1305	130525	2004	159	160	269	109	1	2.39735	2.14588	7.95593	23.0914	0.0317353	19.5737	0.0305104	21.3767	0.0317353	17.859	0.0305104	19.6882	0.741614	29.7415	0.826379	19.3704	0.741614	19.1893	0.741614	23.4683	0.0317353	19.9506	0.0305104	0.4054	0.403	0.3706	0.3682	0.1719	0.4158	0.1715	0.171	0.413	0.3782	6.74107	65.1827	109	109	109	109		109	0.119194
1305	130525	2005	160	162	264	102	2	2.48418	2.36902	9.23224	25.0429	0.190194	21.5566	0.189993	23.1883	0.190194	19.702	0.189993	18.5043	1.35458	29.358	1.50474	18.1625	1.35458	18.1103	1.35458	25.6846	0.190194	22.1983	0.189993	0.4367	0.43	0.3891	0.3824	0.1243	0.1911	0.1111	0.1108	0.4402	0.3926	7.0631	63.1666	102	102	102	102		102	0.118073
1305	130525	2006	159	164	263	99	5	2.85351	2.37216	9.31928	25.3973	0.0683108	21.8655	0.0680281	22.8656	0.0683108	19.3339	0.0680281	18.8522	1.13431	30.3929	1.30315	18.6677	1.13431	18.5677	1.13431	25.9627	0.0683108	22.431	0.0680281	0.4009	0.3956	0.3358	0.3305	0.1542	0.2387	0.1534	0.1514	0.4228	0.3577	6.06523	66.4207	99	99	99	99		99	0.116064
1305	130525	2007	155	162	268	106	7	2.67054	2.78645	9.70707	25.014	0.0722854	20.8234	0.0569745	23.4847	0.0722854	19.294	0.0569745	19.627	1.15348	31.5196	1.35892	19.4559	1.15348	19.2755	1.15348	25.3002	0.0722854	21.1095	0.0569745	0.4027	0.3688	0.3576	0.3237	0.1636	0.2052	0.1596	0.1596	0.404	0.3589	6.34675	64.6983	106	106	106	106		106	0.115233
1305	130525	2008	159	160	266	106	1	2.59181	2.60623	11.2767	24.2966	0.0215983	20.4471	0.0165408	22.255	0.0215983	18.4055	0.0165408	19.2797	0.802719	29.8721	1.01468	19.0135	0.802719	18.919	0.802719	24.7614	0.0215983	20.9118	0.0165408	0.4976	0.4709	0.4406	0.4139	0.1919	0.299	0.1906	0.185	0.4976	0.4406	6.19185	66.482	106	106	106	106		106	0.113799
1305	130525	2009	158	159	269	110	1	2.63514	2.53057	10.4327	24.7643	0.161837	20.9877	0.16135	22.5682	0.161837	18.7917	0.16135	19.5379	1.30169	30.8036	1.5149	19.0823	1.30169	18.8401	1.30169	24.9086	0.161837	21.1321	0.16135	0.5114	0.4974	0.412	0.398	0.1824	0.2761	0.1824	0.1824	0.556	0.4566	6.79112	60.8903	110	110	110	110		110	0.11954
1305	130525	2010	166	168	273	105	2	2.51101	2.56641	11.1787	24.6943	0.143645	20.818	0.140918	22.9864	0.143645	19.1101	0.140918	16.9903	0.98549	27.2865	1.06677	16.8234	0.98549	16.6943	0.98549	25.1521	0.143645	21.2758	0.140918	0.419	0.4145	0.395	0.3905	0.0742	0.2451	0.0734	0.0727	0.419	0.395	5.98613	65.1707	105	105	105	105		105	0.117967
1305	130525	2011	162	164	271	107	2	2.42158	2.4635	11.5071	23.9147	0.0345352	20.4522	0.0345352	22.1058	0.0345352	18.6433	0.0345352	18.9	0.975082	29.635	1.10607	18.3565	0.975082	18.3237	0.975082	24.2381	0.0345352	20.7756	0.0345352	0.4547	0.4378	0.4177	0.4008	0.1007	0.1743	0.1	0.0998	0.5017	0.4647	5.60287	65.237	107	107	107	107		107	0.11568
1305	130525	2012	157	157	271	114	1	2.5326	2.79668	12.0468	24.9738	0.0708313	20.6851	0.0680699	23.0017	0.0708313	18.7129	0.0680699	18.794	1.09607	29.2617	1.14413	18.6812	1.09607	18.6533	1.09607	25.1278	0.0708313	20.8391	0.0680699	0.4227	0.4175	0.4138	0.4086	0.1401	0.286	0.1371	0.1356	0.4476	0.4387	6.47752	64.5536	114	114	114	114		114	0.114897
1305	130525	2013	159	167	271	104	8	2.99639	2.50223	14.9039	24.9564	0.0896189	21.1605	0.0785151	23.1386	0.0896189	19.3427	0.0785151	17.5066	0.832706	28.009	0.877051	17.4775	0.832706	17.4683	0.832706	25.3439	0.0896189	21.5481	0.0785151	0.5167	0.5086	0.4803	0.4722	0.1596	0.275	0.148	0.1423	0.5239	0.4875	5.4169	66.3127	104	104	104	104		104	0.131681
1305	130526	2002	158	162	269	107	4	2.61131	2.06045	7.01792	24.0064	0.154346	20.5161	0.144652	22.4666	0.154346	18.9764	0.144652	20.1039	0.93665	31.2775	1.0752	20.0043	0.93665	19.4631	0.93665	24.1916	0.154346	20.7014	0.144652	0.313	0.2987	0.2417	0.2274	0.1708	0.2191	0.1685	0.168	0.313	0.2417	6.98666	63.86	107	107	107	107		107	0.109881
1305	130526	2003	158	162	269	107	4	2.40428	2.41143	7.55258	23.4251	0.0369277	19.7131	0.0369277	21.8476	0.0369277	18.1356	0.0369277	18.1209	0.865047	27.7945	1.07887	18.0562	0.865047	17.9236	0.865047	23.6086	0.0369277	19.8966	0.0369277	0.5491	0.4319	0.4942	0.377	0.1741	0.2327	0.1547	0.1542	0.5829	0.528	6.0716	70.2335	107	107	107	107		107	0.109313
1305	130526	2004	159	160	269	109	1	2.55532	2.17174	7.95593	23.1811	0.0338554	19.6425	0.0326304	21.4559	0.0338554	17.9174	0.0326304	19.8223	0.751377	29.9169	0.838298	19.4961	0.751377	19.308	0.751377	23.5638	0.0338554	20.0253	0.0326304	0.4162	0.4139	0.3823	0.38	0.1653	0.4165	0.1649	0.1645	0.4234	0.3895	6.53158	64.7428	109	109	109	109		109	0.108837
1305	130526	2005	160	162	264	102	2	2.61088	2.2843	9.23224	25.1455	0.194184	21.6435	0.194074	23.278	0.194184	19.7759	0.194074	18.5927	1.36736	29.5063	1.51914	18.2427	1.36736	18.1858	1.36736	25.8	0.194184	22.298	0.194074	0.4317	0.4243	0.3843	0.3769	0.1238	0.1912	0.1105	0.1103	0.4351	0.3877	6.92336	62.564	102	102	102	102		102	0.107364
1305	130526	2006	159	164	263	99	5	2.98519	2.33959	9.31928	25.5095	0.0719025	21.9654	0.0715071	22.9573	0.0719025	19.4132	0.0715071	18.9788	1.14677	30.5883	1.31984	18.7871	1.14677	18.6821	1.14677	26.0854	0.0719025	22.5413	0.0715071	0.4053	0.4003	0.3377	0.3327	0.1525	0.2406	0.1516	0.1497	0.4285	0.3609	5.87438	66.0481	99	99	99	99		99	0.107021
1305	130526	2007	155	162	268	106	7	2.77854	2.7402	9.70707	25.1152	0.0747002	20.9074	0.0590115	23.5598	0.0747002	19.352	0.0590115	19.73	1.16214	31.687	1.36918	19.5584	1.16214	19.3708	1.16214	25.4084	0.0747002	21.2006	0.0590115	0.4087	0.3779	0.3649	0.3341	0.1576	0.2003	0.1538	0.1538	0.4101	0.3663	6.30092	63.4515	106	106	106	106		106	0.106327
1305	130526	2008	159	160	266	106	1	2.62497	2.50516	11.2767	24.374	0.0232386	20.5082	0.0177867	22.321	0.0232386	18.4552	0.0177867	19.3742	0.816415	30.036	1.02778	19.0978	0.816415	19.0023	0.816415	24.846	0.0232386	20.9802	0.0177867	0.4843	0.4567	0.4294	0.4018	0.1863	0.2954	0.1851	0.1792	0.4844	0.4295	6.20376	65.5034	106	106	106	106		106	0.104865
1305	130526	2009	158	159	269	110	1	2.73597	2.47382	10.4327	24.8242	0.164466	21.0587	0.163984	22.598	0.164466	18.8325	0.163984	19.6127	1.30758	30.9275	1.52224	19.1456	1.30758	18.8938	1.30758	24.9746	0.164466	21.2091	0.163984	0.5138	0.5003	0.399	0.3855	0.194	0.2868	0.194	0.194	0.5574	0.4426	6.53436	60.0683	110	110	110	110		110	0.107212
1305	130526	2010	166	168	273	105	2	2.57638	2.48811	11.1787	24.7832	0.150651	20.8983	0.147032	23.0554	0.150651	19.1705	0.147032	17.0765	1.00155	27.4251	1.08628	16.9015	1.00155	16.7689	1.00155	25.2559	0.150651	21.371	0.147032	0.4333	0.4288	0.4084	0.4039	0.0737	0.2379	0.0728	0.0721	0.4333	0.4084	5.7751	64.4435	105	105	105	105		105	0.106073
1305	130526	2011	162	164	271	107	2	2.50537	2.39527	11.5071	23.9751	0.035431	20.4941	0.035431	22.1409	0.035431	18.6599	0.035431	19.0071	0.985674	29.8179	1.11816	18.4434	0.985674	18.4092	0.985674	24.3033	0.035431	20.8223	0.035431	0.4537	0.4374	0.4183	0.402	0.0991	0.1732	0.0983	0.0981	0.503	0.4676	5.40516	64.5072	107	107	107	107		107	0.103142
1305	130526	2012	157	157	271	114	1	2.58701	2.43106	12.0468	25.0112	0.0724676	20.7123	0.0698693	23.0245	0.0724676	18.7256	0.0698693	18.8431	1.09807	29.3549	1.1462	18.7294	1.09807	18.7002	1.09807	25.1699	0.0724676	20.871	0.0698693	0.4166	0.4117	0.4071	0.4022	0.1412	0.2905	0.1381	0.1361	0.4395	0.43	6.4138	64.1746	114	114	114	114		114	0.103834
1305	130526	2013	159	167	271	104	8	3.10253	2.45515	14.9039	25.0823	0.0977255	21.2658	0.0852503	23.2389	0.0977255	19.4224	0.0852503	17.6199	0.848163	28.1702	0.893799	17.5878	0.848163	17.5774	0.848163	25.4801	0.0977255	21.6636	0.0852503	0.5216	0.513	0.4823	0.4737	0.1656	0.2718	0.1541	0.1482	0.5288	0.4895	5.38177	65.5619	104	104	104	104		104	0.11595
1305	130527	2002	158	162	269	107	4	2.50906	2.17389	7.01792	24.075	0.156513	20.6361	0.147879	22.4706	0.156513	19.0316	0.147879	20.1558	0.931239	31.4865	1.07242	20.0474	0.931239	19.4846	0.931239	24.275	0.156513	20.8361	0.147879	0.3117	0.2983	0.2373	0.2239	0.1729	0.2241	0.17	0.169	0.3117	0.2373	6.91724	63.5121	107					107	0.0992805
1305	130527	2003	158	162	269	107	4	2.29867	2.5284	7.55258	23.4078	0.0382231	19.7387	0.0382231	21.8053	0.0382231	18.1363	0.0382231	18.1057	0.860311	27.9202	1.08349	18.0328	0.860311	17.8923	0.860311	23.5978	0.0382231	19.9288	0.0382231	0.5671	0.4515	0.514	0.3984	0.1806	0.2381	0.1596	0.159	0.5988	0.5457	6.00579	70.1228	107					107	0.0984308
1305	130527	2004	159	160	269	109	1	2.51983	2.37702	7.95593	23.277	0.0360716	19.7304	0.0351745	21.5415	0.0360716	17.9948	0.0351745	19.9723	0.755357	30.1302	0.846328	19.6302	0.755357	19.4282	0.755357	23.673	0.0360716	20.1263	0.0351745	0.4416	0.4394	0.407	0.4048	0.1586	0.4179	0.1574	0.1573	0.4505	0.4159	6.40299	64.5249	109					109	0.0982633
1305	130527	2005	160	162	264	102	2	2.56239	2.50419	9.23224	25.2217	0.19856	21.7313	0.19856	23.3403	0.19856	19.8499	0.19856	18.6682	1.36567	29.6725	1.5197	18.3001	1.36567	18.2373	1.36567	25.9034	0.19856	22.413	0.19856	0.4254	0.4165	0.378	0.3691	0.1251	0.1918	0.1114	0.1113	0.4286	0.3812	6.82577	62.2451	102					102	0.0972065
1305	130527	2006	159	164	263	99	5	2.94727	2.4479	9.31928	25.6005	0.0768467	22.0618	0.0765639	23.0181	0.0768467	19.4794	0.0765639	19.1366	1.15112	30.8466	1.33021	18.9302	1.15112	18.8155	1.15112	26.1931	0.0768467	22.6544	0.0765639	0.4092	0.4051	0.3386	0.3345	0.1517	0.2569	0.1506	0.1484	0.4348	0.3642	5.76806	65.799	99					99	0.0959217
1305	130527	2007	155	162	268	106	7	2.74389	2.78884	9.70707	25.1857	0.0772982	20.9908	0.0627056	23.5892	0.0772982	19.3943	0.0627056	19.8232	1.15328	31.8783	1.35939	19.64	1.15328	19.4365	1.15328	25.496	0.0772982	21.3011	0.0627056	0.4123	0.3873	0.3689	0.3439	0.1533	0.2012	0.1495	0.1495	0.4138	0.3704	6.26326	62.7024	106					106	0.0950108
1305	130527	2008	159	160	266	106	1	2.56573	2.66451	11.2767	24.4759	0.0248355	20.6131	0.0196208	22.3907	0.0248355	18.5279	0.0196208	19.4559	0.821106	30.2358	1.02741	19.1607	0.821106	19.0611	0.821106	24.9638	0.0248355	21.101	0.0196208	0.4669	0.4407	0.4164	0.3902	0.1823	0.288	0.181	0.1741	0.4672	0.4167	6.21463	64.929	106					106	0.0943736
1305	130527	2009	158	159	269	110	1	2.68086	2.67895	10.4327	24.9083	0.173566	21.1759	0.173474	22.6274	0.173566	18.895	0.173474	19.7117	1.31249	31.1258	1.53329	19.2181	1.31249	18.9495	1.31249	25.0732	0.173566	21.3408	0.173474	0.5257	0.5126	0.3955	0.3824	0.2045	0.2932	0.2045	0.2045	0.5704	0.4402	6.38537	59.5464	110					110	0.0945262
1305	130527	2010	166	168	273	105	2	2.46825	2.70475	11.1787	24.8949	0.159361	21.0202	0.155535	23.1271	0.159361	19.2525	0.155535	17.2114	1.0216	27.6483	1.10898	17.0172	1.0216	16.8717	1.0216	25.3953	0.159361	21.5206	0.155535	0.4601	0.4552	0.4348	0.4299	0.0746	0.2344	0.0736	0.073	0.4601	0.4348	5.65108	64.0024	105					105	0.0926822
1305	130527	2011	162	164	271	107	2	2.46245	2.62877	11.5071	24.0553	0.0375775	20.5683	0.0375775	22.1819	0.0375775	18.6948	0.0375775	19.1357	0.996245	30.0913	1.13053	18.5216	0.996245	18.4851	0.996245	24.3909	0.0375775	20.9038	0.0375775	0.4579	0.4412	0.4243	0.4076	0.0961	0.1803	0.0953	0.0952	0.5122	0.4786	5.28825	64.0154	107					107	0.0933841
1305	130527	2012	157	157	271	114	1	2.52688	2.64999	12.0468	25.0971	0.0790274	20.8102	0.0773755	23.074	0.0790274	18.7872	0.0773755	18.9217	1.0939	29.5106	1.14047	18.802	1.0939	18.7707	1.0939	25.267	0.0790274	20.9801	0.0773755	0.4155	0.41	0.4053	0.3998	0.1433	0.3055	0.14	0.1375	0.4348	0.4246	6.37377	63.828	114					114	0.0891421
1305	130527	2013	159	167	271	104	8	3.10986	2.69594	14.9039	25.2712	0.10883	21.4359	0.0961165	23.3872	0.10883	19.5519	0.0961165	17.819	0.856302	28.4916	0.905451	17.7796	0.856302	17.7659	0.856302	25.6804	0.10883	21.8451	0.0961165	0.5157	0.5063	0.4721	0.4627	0.1707	0.2619	0.1593	0.1532	0.523	0.4794	5.35987	65.0106	104					104	0.0974189
1305	130528	1995	159	162	262	100	3	2.26728	1.86257	2.55653	22.7437	0.0195064	19.4249	0.0195064	20.9179	0.0195064	17.5991	0.0195064	17.9673	0.765735	28.4665	0.969389	17.8439	0.765735	17.6333	0.765735	23.3276	0.0195064	20.0088	0.0195064	0.5127	0.486	0.4832	0.4565	0.1379	0.2122	0.1252	0.1252	0.5156	0.4861	6.506	70.6818						100	0.131293
1305	130528	1996	161	162	269	107	1	1.97443	2.21129	3.43349	23.0632	0.0662818	19.5384	0.0662818	21.425	0.0662818	17.9002	0.0662818	17.4336	0.815597	28.1692	0.858676	17.1578	0.815597	17.0202	0.815597	23.2214	0.0662818	19.6966	0.0662818	0.6038	0.5768	0.5922	0.5652	0.1038	0.1852	0.1038	0.1023	0.6067	0.5951	6.7121	72.0505						107	0.129683
1305	130528	1997	158	163	261	98	5	2.181	1.8906	5.42377	24.6686	0.215955	21.3626	0.215872	22.7047	0.215955	19.3988	0.215872	18.1426	0.955997	28.4726	1.03639	17.7064	0.955997	17.5686	0.955997	24.8371	0.215955	21.5312	0.215872	0.2014	0.1906	0.1884	0.1776	0.1145	0.1566	0.1138	0.1127	0.2111	0.1981	8.62834	60.3488						98	0.128115
1305	130528	2000	158	158	259	101	1	2.30952	1.83658	6.15324	24.5805	0.0959301	20.9414	0.093178	23.18	0.0959301	19.5408	0.093178	18.8591	1.05319	29.7431	1.35408	18.4379	1.05319	18.4313	1.05319	24.759	0.0959301	21.1199	0.093178	0.5216	0.4422	0.5078	0.4284	0.0772	0.127	0.0772	0.067	0.5296	0.5158	6.89783	69.3121						101	0.124111
1305	130528	2001	154	158	259	101	4	1.9987	2.26019	7.05101	25.1492	0.0814809	20.9765	0.0651715	23.226	0.0814809	19.0533	0.0651715	19.2187	1.21714	28.8945	1.42109	18.8988	1.21714	18.8485	1.21714	25.4337	0.0814809	21.261	0.0651715	0.3335	0.313	0.3289	0.3084	0.1422	0.316	0.1418	0.1222	0.3427	0.3381	6.94646	66.7204						101	0.123271
1305	130528	2006	161	164	268	104	3	2.68173	2.33318	9.31928	25.0872	0.0609132	21.5955	0.0606334	22.6174	0.0609132	19.1257	0.0606334	18.5205	1.10618	29.8373	1.26323	18.357	1.10618	18.2677	1.10618	25.6283	0.0609132	22.1365	0.0606334	0.3894	0.3833	0.3301	0.324	0.1579	0.2341	0.1573	0.1555	0.4088	0.3495	6.35166	67.1747						104	0.101559
1305	130528	2007	161	162	267	105	1	2.48758	2.63153	9.70707	24.6952	0.0639479	20.568	0.0500873	23.2295	0.0639479	19.1024	0.0500873	19.331	1.11716	31.0337	1.31671	19.1747	1.11716	19.0111	1.11716	24.9641	0.0639479	20.837	0.0500873	0.3982	0.3562	0.3506	0.3086	0.1746	0.2138	0.1704	0.1704	0.3992	0.3516	6.46131	66.763						105	0.101714
1305	130528	2009	159	160	265	105	1	2.44344	2.37197	10.4327	24.4946	0.143186	20.7212	0.142573	22.3803	0.143186	18.6069	0.142573	19.2926	1.2666	30.4093	1.47391	18.8733	1.2666	18.6525	1.2666	24.6249	0.143186	20.8515	0.142573	0.4983	0.4833	0.4278	0.4128	0.1656	0.2573	0.1656	0.1656	0.5393	0.4688	7.23145	62.3156						105	0.126988
1305	130528	2011	165	169	269	100	4	2.48987	2.34907	11.5071	23.6872	0.0317681	20.2832	0.0317681	21.9309	0.0317681	18.5269	0.0317681	18.5994	0.940992	29.1246	1.07018	18.1077	0.940992	18.0779	0.940992	24.001	0.0317681	20.597	0.0317681	0.4431	0.4246	0.402	0.3835	0.1046	0.172	0.1039	0.1037	0.485	0.4439	5.93249	66.4606						100	0.125301
1305	130528	2012	163	164	271	107	1	2.48324	2.3033	12.0468	24.7902	0.0649557	20.5418	0.0618278	22.8631	0.0649557	18.6147	0.0618278	18.6147	1.08495	28.963	1.13295	18.5059	1.08495	18.4797	1.08495	24.9343	0.0649557	20.6859	0.0618278	0.425	0.4197	0.4179	0.4126	0.1329	0.2661	0.13	0.1293	0.4546	0.4475	6.56703	65.4198						107	0.12356
1305	130528	2013	165	167	271	104	2	3.17347	2.37531	14.9039	24.6683	0.0742875	20.9414	0.0655986	22.9015	0.0742875	19.1747	0.0655986	17.2288	0.8113	27.5895	0.853383	17.2057	0.8113	17.1988	0.8113	25.0364	0.0742875	21.3096	0.0655986	0.5076	0.5006	0.4751	0.4681	0.1463	0.2792	0.1341	0.1287	0.5152	0.4827	5.47534	67.8573						104	0.12616
1305	130529	2002	158	162	269	107	4	2.14301	2.01943	7.01792	23.5843	0.151408	20.1409	0.139676	22.1268	0.151408	18.6833	0.139676	19.7277	0.950024	30.5662	1.07918	19.6299	0.950024	19.131	0.950024	23.7627	0.151408	20.3193	0.139676	0.3065	0.2964	0.2238	0.2137	0.1778	0.2244	0.1757	0.1749	0.3065	0.2238	7.33887	65.6128						107	0.128257
1305	130529	2003	158	162	269	107	4	1.85825	2.3934	7.55258	23.1502	0.0302196	19.3964	0.0300386	21.6248	0.0302196	17.871	0.0300386	17.9932	0.869266	27.3908	1.07596	17.9261	0.869266	17.8093	0.869266	23.3484	0.0302196	19.5946	0.0300386	0.5713	0.4306	0.5364	0.3957	0.1483	0.2063	0.1356	0.1351	0.6047	0.5698	6.41234	71.35						107	0.127577
1305	130529	2004	159	160	269	109	1	1.9918	2.35405	7.95593	22.845	0.0241614	19.3942	0.0231101	21.1439	0.0241614	17.6931	0.0231101	19.3342	0.717282	29.3072	0.79128	19.0666	0.717282	18.9149	0.717282	23.2183	0.0241614	19.7675	0.0231101	0.3373	0.3346	0.2978	0.2951	0.1776	0.4389	0.177	0.177	0.351	0.3115	7.03432	66.3749						109	0.126837
1305	130529	2005	160	162	264	102	2	2.08707	2.91042	9.23224	24.8006	0.175283	21.2681	0.174317	22.9927	0.175283	19.4602	0.174317	18.3879	1.40026	29.0846	1.57732	18.063	1.40026	17.999	1.40026	25.4471	0.175283	21.9146	0.174317	0.4421	0.4366	0.3885	0.383	0.1229	0.1835	0.112	0.112	0.4481	0.3945	7.46175	64.9614						102	0.126034
1305	130529	2006	159	164	263	99	5	2.47019	2.69486	9.31928	25.2422	0.0746361	21.6942	0.0735402	22.7221	0.0746361	19.1742	0.0735402	18.6681	1.17145	29.9801	1.33586	18.5029	1.17145	18.3943	1.17145	25.8135	0.0746361	22.2656	0.0735402	0.4236	0.4148	0.3599	0.3511	0.1835	0.2589	0.1829	0.1816	0.445	0.3813	6.33776	68.1145						99	0.121142
1305	130529	2007	155	162	268	106	7	2.1833	3.04125	9.70707	24.719	0.0765444	20.5579	0.0577151	23.2355	0.0765444	19.0743	0.0577151	19.4194	1.17413	31.1754	1.38525	19.2531	1.17413	19.0809	1.17413	25.0154	0.0765444	20.8542	0.0577151	0.3829	0.3536	0.3404	0.3111	0.1711	0.2164	0.1672	0.1672	0.3843	0.3418	6.42799	67.2738						106	0.118568
1305	130529	2008	159	160	266	106	1	2.21902	2.91372	11.2767	24.2372	0.0204688	20.351	0.0134207	22.1867	0.0204688	18.3006	0.0134207	19.237	0.855398	29.6695	1.08049	18.9674	0.855398	18.8718	0.855398	24.7101	0.0204688	20.8239	0.0134207	0.4974	0.4684	0.4189	0.3899	0.1819	0.2718	0.1811	0.1769	0.4974	0.4189	6.05547	68.174						106	0.118754
1305	130529	2009	158	159	269	110	1	2.24031	2.46158	10.4327	24.4905	0.149026	20.662	0.148009	22.36	0.149026	18.5315	0.148009	19.4276	1.33242	30.6246	1.55481	19.0006	1.33242	18.7659	1.33242	24.6456	0.149026	20.8171	0.148009	0.4844	0.4679	0.4118	0.3953	0.1625	0.2495	0.1625	0.1625	0.5181	0.4455	7.2488	61.9321						110	0.118306
1305	130529	2010	166	168	273	105	2	2.13422	3.00452	10.7046	24.4501	0.11872	20.5773	0.116019	22.7764	0.11872	18.9036	0.116019	16.8382	0.976752	26.9894	1.05236	16.679	0.976752	16.5575	0.976752	24.9265	0.11872	21.0537	0.116019	0.3798	0.3782	0.3592	0.3576	0.071	0.2642	0.0701	0.0695	0.3798	0.3592	6.10827	66.7356						105	0.11609
1305	130529	2011	162	164	271	107	2	2.08638	2.89101	10.6034	23.7551	0.0301859	20.32	0.0301859	21.9566	0.0301859	18.5215	0.0301859	18.7606	0.981498	29.4048	1.11426	18.2504	0.981498	18.2191	0.981498	24.0817	0.0301859	20.6466	0.0301859	0.3971	0.3775	0.3553	0.3357	0.0966	0.1542	0.0961	0.0957	0.4449	0.4031	5.78484	66.7906						107	0.118927
1305	130529	2012	157	157	271	114	1	2.14526	2.85032	10.9732	25.0603	0.0663949	20.6829	0.0633304	23.0694	0.0663949	18.6919	0.0633304	18.6996	1.18728	29.1227	1.2384	18.5966	1.18728	18.569	1.18728	25.2271	0.0663949	20.8497	0.0633304	0.3936	0.3879	0.3891	0.3834	0.1196	0.2619	0.1161	0.1158	0.4225	0.418	6.5082	65.6207						114	0.111896
1305	130529	2013	159	167	271	104	8	2.64685	2.81862	14.9039	24.8631	0.0844318	21.0902	0.0718423	23.0419	0.0844318	19.269	0.0718423	17.3559	0.894391	27.8337	0.94243	17.326	0.894391	17.3141	0.894391	25.2554	0.0844318	21.4825	0.0718423	0.5323	0.5259	0.5001	0.4937	0.1376	0.2728	0.1247	0.1192	0.5411	0.5089	5.49537	67.1072						104	0.114778
1306	130609	2002	159	167	251	84	8	2.38798	2.02974	7.01792	23.3188	0.0947906	19.5897	0.0918618	22.1822	0.0947906	18.4531	0.0918618	19.0929	0.755859	29.615	0.906961	19.0517	0.755859	18.7011	0.755859	23.394	0.0947906	19.665	0.0918618	0.3326	0.3165	0.3218	0.3057	0.1384	0.1955	0.1371	0.1371	0.3326	0.3218	6.33614	64.2682						84	0.0918182
1306	130609	2003	159	167	261	94	8	2.08216	2.40829	7.55258	23.291	0.0213107	19.62	0.0213107	21.8962	0.0213107	18.2252	0.0213107	17.633	0.705897	26.5423	0.858865	17.6041	0.705897	17.5294	0.705897	23.3898	0.0213107	19.7188	0.0213107	0.4168	0.3366	0.3744	0.2942	0.1507	0.2296	0.1421	0.1388	0.4601	0.4177	6.6796	67.434						94	0.0814591
1306	130609	2004	159	166	271	105	7	2.26418	2.35033	7.95593	22.5741	0.0209585	19.2208	0.0207821	20.993	0.0209585	17.6397	0.0207821	18.6953	0.682858	28.2676	0.759101	18.4419	0.682858	18.3081	0.682858	22.842	0.0209585	19.4886	0.0207821	0.4524	0.4462	0.409	0.4028	0.206	0.4088	0.206	0.2051	0.4585	0.4151	6.94348	63.4827						105	0.0817102
1306	130609	2005	167	170	269	99	3	2.33448	2.46318	9.23224	24.3627	0.119851	21.0968	0.119851	22.6031	0.119851	19.3372	0.119851	17.6209	0.9786	28.0343	1.08503	17.3743	0.9786	17.3622	0.9786	24.7622	0.119851	21.4963	0.119851	0.4458	0.4396	0.3921	0.3859	0.1415	0.2335	0.1356	0.1342	0.4458	0.3921	6.6718	60.8107						99	0.0892537
1306	130609	2006	156	167	257	90	11	2.64931	2.46137	9.31928	24.6206	0.0361795	21.2406	0.0361795	22.4023	0.0361795	19.0223	0.0361795	17.5726	0.956106	28.6294	1.10813	17.4804	0.956106	17.4297	0.956106	25.0006	0.0361795	21.6206	0.0361795	0.2915	0.2843	0.2537	0.2465	0.0918	0.1344	0.0916	0.091	0.2991	0.2613	6.35572	62.2084						90	0.0897391
1306	130609	2007	157	169	258	89	12	2.44937	2.77085	9.70707	24.5751	0.0355948	20.5844	0.0298339	23.1844	0.0355948	19.1937	0.0298339	18.5174	0.944557	29.8222	1.14524	18.4198	0.944557	18.3272	0.944557	24.7378	0.0355948	20.747	0.0298339	0.5365	0.4656	0.4817	0.4108	0.203	0.2212	0.1995	0.1995	0.5367	0.4819	6.44047	64.2274						89	0.0816566
1306	130623	1992	164	175	270	95	11	1.15801	1.88833	2.94841	18.832	0.0147336	16.03	0.0105663	18.0992	0.0147336	15.2972	0.0105663	14.835	0.439513	23.1485	0.493287	14.7958	0.439513	14.7437	0.439513	18.883	0.0147336	16.081	0.0105663	0.3784	0.3366	0.3511	0.3093	0.1155	0.1879	0.1124	0.1112	0.3968	0.3695	7.88541	63.9021	95	95				95
1306	130623	1993	165	172	271	99	7	1.41672	1.64609	2.70121	19.9809	0.004944	17.0322	0.0043848	18.8664	0.004944	15.9177	0.0043848	15.029	0.598873	22.5136	0.644666	14.9979	0.598873	14.9731	0.598873	20.1073	0.004944	17.1586	0.0043848	0.282	0.27	0.2644	0.2524	0.0815	0.177	0.0815	0.0783	0.3137	0.2961	8.21936	59.6622	99	99				99
1306	130623	1994	163	170	263	93	7	1.76923	1.69383	3.43311	21.1335	0.0038501	18.1514	0.0038501	20.0915	0.0038501	17.1095	0.0038501	15.9201	0.642327	24.3621	0.760941	15.898	0.642327	15.8681	0.642327	21.2991	0.0038501	18.317	0.0038501	0.5797	0.5704	0.5385	0.5292	0.1003	0.1799	0.1003	0.1001	0.5877	0.5465	8.06678	60.8741	93	93				93
1306	130623	1995	165	174	273	99	9	2.21701	2.02332	2.55653	18.725	0	16.1955	0	17.562	0	15.0324	0	14.8269	0.259484	23.2753	0.320076	14.7638	0.259484	14.7178	0.259484	18.9945	0	16.4649	0	0.5248	0.5065	0.4828	0.4645	0.1413	0.1861	0.1386	0.1386	0.5253	0.4833	7.0822	66.5828	99	99				99	0.0759292
1306	130623	1996	166	174	280	106	8	1.67269	2.35259	3.43349	19.2703	0.0007297	16.3188	0.0007297	18.4189	0.0007297	15.4675	0.0007297	14.6959	0.424672	23.3149	0.433669	14.6551	0.424672	14.6312	0.424672	19.3176	0.0007297	16.3662	0.0007297	0.4808	0.452	0.455	0.4262	0.0963	0.2278	0.0937	0.0933	0.4821	0.4563	7.05005	66.5231	106	106				106	0.0750603
1306	130623	1997	165	170	265	95	5	1.865	2.54309	5.42377	20.4759	0.0455096	17.7508	0.0455096	19.2767	0.0455096	16.5517	0.0455096	15.4356	0.469256	23.5474	0.513208	15.2731	0.469256	15.2543	0.469256	20.5674	0.0455096	17.8424	0.0455096	0.3024	0.2783	0.2495	0.2254	0.1146	0.1805	0.1128	0.1096	0.3065	0.2536	8.35596	58.1894	95	95				95	0.0745222
1306	130623	1998	163	167	263	96	4	1.59639	2.68249	5.54393	20.8271	0.0071717	18.0613	0.0071717	19.3653	0.0071717	16.5995	0.0071717	15.8078	0.401514	23.8544	0.444756	15.7844	0.401514	15.7758	0.401514	21.0793	0.0071717	18.3135	0.0071717	0.4775	0.4444	0.4282	0.3951	0.2101	0.2836	0.2012	0.1999	0.4822	0.4329	7.64857	65.658	96	96				96	0.0740549
1306	130623	1999	165	171	265	94	6	1.67975	2.5035	5.4707	20.7808	0.0677986	17.8861	0.0677986	19.7895	0.0677986	16.8948	0.0677986	15.5306	0.609251	25.1538	0.772371	15.3532	0.609251	15.2597	0.609251	20.9356	0.0677986	18.0409	0.0677986	0.3085	0.2989	0.2569	0.2473	0.1085	0.1589	0.1072	0.1072	0.3148	0.2632	7.73338	61.3805	94	94				94	0.0735663
1306	130623	2000	161	178	271	93	17	1.85409	2.58438	6.15324	21.8152	0.076104	18.7197	0.076104	20.8817	0.076104	17.7862	0.076104	15.7888	0.757127	24.3608	0.905645	15.6914	0.757127	15.6914	0.757127	21.873	0.076104	18.7775	0.076104	0.3808	0.35	0.3386	0.3078	0.0981	0.1813	0.0968	0.0889	0.3861	0.3439	7.80794	62.0817	93	93				93	0.0739208
1306	130623	2001	160	168	263	95	8	1.83933	2.81383	6.92476	21.8623	0.0471334	18.2655	0.033192	20.7283	0.0471334	17.1314	0.033192	16.4109	0.823921	24.5576	0.929081	16.3502	0.823921	16.3502	0.823921	21.9342	0.0471334	18.3373	0.033192	0.2839	0.2524	0.2777	0.2462	0.1119	0.1882	0.1107	0.0995	0.3068	0.3006	7.73735	61.6801	95	95				95	0.07406
1306	130623	2002	162	166	265	99	4	2.10001	3.0977	7.01792	20.3815	0.0378092	17.0873	0.0376459	19.6667	0.0378092	16.3726	0.0376459	16.4011	0.454953	25.2996	0.53058	16.4011	0.454953	16.2376	0.454953	20.4073	0.0378092	17.1132	0.0376459	0.2746	0.2627	0.2667	0.2548	0.1289	0.1986	0.1272	0.1272	0.2746	0.2667	7.14878	61.6069	99	99	97	97	84	100	0.0755609
1306	130623	2003	161	165	269	104	4	2.23019	3.79173	7.18235	20.3122	0.0039323	17.2072	0.0039323	19.3451	0.0039323	16.2401	0.0039323	15.4643	0.446705	22.8264	0.535129	15.4436	0.446705	15.4213	0.446705	20.3531	0.0039323	17.2481	0.0039323	0.392	0.3393	0.3353	0.2826	0.1529	0.224	0.1471	0.1427	0.4219	0.3652	7.04396	65.3384	104	104	102	102	94	104	0.0636142
1306	130623	2004	162	166	272	106	4	2.40327	3.22211	7.35664	19.5947	0.0120778	16.7993	0.0120778	18.4363	0.0120778	15.641	0.0120778	16.2945	0.496278	24.4091	0.540256	16.219	0.496278	16.1838	0.496278	19.6838	0.0120778	16.8885	0.0120778	0.4177	0.4037	0.3849	0.3709	0.163	0.3281	0.1624	0.1615	0.422	0.3892	7.4083	61.6185	106	106	108	108	105	107	0.0516676
1306	130623	2005	168	170	271	101	2	2.4951	3.36119	8.19713	21.1603	0.0487182	18.4834	0.0487182	19.8227	0.0487182	17.1458	0.0487182	15.5537	0.582749	24.2692	0.623437	15.4075	0.582749	15.4075	0.582749	21.4042	0.0487182	18.7274	0.0487182	0.3434	0.3411	0.284	0.2817	0.1587	0.2362	0.1561	0.1555	0.3434	0.284	7.69497	59.465	101	101	102	102	99	101	0.0635695
1306	130623	2006	162	169	264	95	7	2.67765	3.43022	9.10463	21.2619	0.0021973	18.3972	0.0021973	19.5284	0.0021973	16.6637	0.0021973	15.3787	0.530185	24.8898	0.601236	15.3487	0.530185	15.3288	0.530185	21.4928	0.0021973	18.628	0.0021973	0.3387	0.3282	0.2787	0.2682	0.138	0.168	0.1373	0.1371	0.3411	0.2811	6.84149	61.0503	95	95	93	93	90	96	0.0777216
1306	130623	2007	161	169	266	97	8	2.64701	3.62016	8.86396	22.1194	0.0255193	18.7399	0.022093	21.0034	0.0255193	17.6239	0.022093	16.2509	0.673255	26.0179	0.780623	16.2297	0.673255	16.2122	0.673255	22.1759	0.0255193	18.7964	0.022093	0.3903	0.3342	0.3393	0.2832	0.1525	0.1773	0.1498	0.1498	0.3913	0.3403	7.28621	60.0208	97	97	96	96	89	98	0.0762231
1306	130623	2008	167	171	274	103	4	2.82248	3.54094	9.26467	20.1087	0.0004629	17.2487	0.0004629	18.8815	0.0004629	16.0214	0.0004629	15.5132	0.293142	24.3771	0.4407	15.4671	0.293142	15.4504	0.293142	20.2633	0.0004629	17.4032	0.0004629	0.4969	0.4656	0.4577	0.4264	0.2015	0.32	0.1992	0.1991	0.4969	0.4577	6.99362	64.8141	103	103	109	109		104	0.0634014
1306	130623	2009	167	168	271	103	1	2.84049	3.65223	8.70978	21.562	0.0353582	18.0883	0.0348918	20.2428	0.0353582	16.7691	0.0348918	16.4202	0.682885	25.3518	0.753224	16.3272	0.682885	16.2943	0.682885	21.6165	0.0353582	18.1427	0.0348918	0.3257	0.3099	0.314	0.2982	0.1233	0.2458	0.1196	0.1196	0.343	0.3313	7.77149	57.2433	103	103	104	104		104	0.0505797
1306	130623	2010	172	175	279	104	3	2.87876	3.61573	8.84304	20.8473	0.0475313	17.7871	0.0475313	19.8695	0.0475313	16.8092	0.0475313	13.758	0.378353	22.4081	0.406253	13.736	0.378353	13.7267	0.378353	20.9654	0.0475313	17.9051	0.0475313	0.4656	0.4226	0.4146	0.3716	0.1921	0.2612	0.1921	0.1853	0.4656	0.4146	7.16096	62.3384	104	104	104	104		105	0.0501784
1306	130623	2011	171	172	276	104	1	3.01487	3.66819	9.13669	20.6667	0.0012221	17.8987	0.0012221	19.5292	0.0012221	16.7611	0.0012221	15.4073	0.481027	23.7236	0.561552	15.2514	0.481027	15.2484	0.481027	20.7884	0.0012221	18.0203	0.0012221	0.3942	0.3808	0.3643	0.3509	0.1539	0.3215	0.1537	0.1537	0.4101	0.3802	7.25687	60.3328	104	104	106	106		105	0.0509874
1306	130623	2012	165	167	273	106	2	2.94002	3.56351	9.33667	20.5976	0.0118682	17.1391	0.0118682	19.4597	0.0118682	16.0011	0.0118682	15.7265	0.486272	24.4356	0.526909	15.7104	0.486272	15.7103	0.486272	20.6219	0.0118682	17.1634	0.0118682	0.4274	0.4033	0.4065	0.3824	0.1427	0.2077	0.1416	0.1416	0.4896	0.4687	7.48181	60.9755	106	106	109	109		106	0.0493946
1306	130623	2013	171	175	273	98	4	3.86081	3.71616	11.5081	20.6001	0.0015739	17.3561	0.0014914	19.5228	0.0015739	16.2789	0.0014914	14.5624	0.326329	22.5407	0.341044	14.5624	0.326329	14.5618	0.326329	20.7294	0.0015739	17.4855	0.0014914	0.4574	0.4481	0.4488	0.4395	0.1629	0.3265	0.1565	0.1525	0.4576	0.449	6.91046	65.2143	98	98	104	104		99
1306	130626	1992	164	175	270	95	11	1.16181	1.55553	2.94841	21.3147	0.0372285	18.1791	0.0323772	20.3161	0.0372285	17.1804	0.0323772	16.5216	0.592251	26.0705	0.647378	16.4411	0.592251	16.3366	0.592251	21.406	0.0372285	18.2703	0.0323772	0.4185	0.3655	0.3864	0.3334	0.1097	0.1943	0.1065	0.1048	0.4363	0.4042	7.63054	64.9378	95	95				95
1306	130626	1993	165	172	271	99	7	1.38564	1.19048	2.70121	22.248	0.0108708	18.9212	0.0103544	20.7979	0.0108708	17.471	0.0103544	16.7637	0.776883	25.4884	0.864524	16.677	0.776883	16.6182	0.776883	22.4306	0.0108708	19.1038	0.0103544	0.3371	0.3292	0.3304	0.3225	0.0783	0.1774	0.0783	0.075	0.3845	0.3778	7.66592	63.6661	99	99				99
1306	130626	1994	163	170	263	93	7	1.82671	1.45063	3.43311	23.8568	0.0206467	20.4731	0.0205634	22.3994	0.0206467	19.0158	0.0205634	17.3808	0.911065	27.0545	1.05707	17.2837	0.911065	17.203	0.911065	24.1085	0.0206467	20.7249	0.0205634	0.8069	0.7965	0.7606	0.7502	0.1174	0.2084	0.1174	0.1174	0.8248	0.7785	7.821	63.305	93	93				93
1306	130626	1995	165	174	273	99	9	2.24466	1.82779	2.55653	21.3064	0.0012987	18.3463	0.0012987	19.7539	0.0012987	16.7938	0.0012987	16.6944	0.429654	26.4693	0.527885	16.599	0.429654	16.4871	0.429654	21.7282	0.0012987	18.7682	0.0012987	0.6247	0.6096	0.5838	0.5687	0.159	0.2519	0.1544	0.1544	0.6258	0.5849	6.71606	69.2525	99	99				99	0.102521
1306	130626	1996	166	174	280	106	8	2.02219	2.25778	3.43349	21.7172	0.0104593	18.3542	0.0104593	20.5425	0.0104593	17.1795	0.0104593	16.4384	0.643053	26.4373	0.659811	16.3192	0.643053	16.2667	0.643053	21.7879	0.0104593	18.4249	0.0104593	0.5581	0.5277	0.5395	0.5091	0.0786	0.1843	0.0771	0.0763	0.5604	0.5418	6.50131	69.2278	106	106				106	0.101228
1306	130626	1997	165	170	265	95	5	2.15867	1.89007	5.42377	23.0108	0.10248	19.8986	0.10248	21.4125	0.10248	18.3003	0.10248	17.0116	0.692534	26.3062	0.750148	16.7535	0.692534	16.6992	0.692534	23.1576	0.10248	20.0454	0.10248	0.3089	0.2817	0.2774	0.2502	0.1098	0.1756	0.1084	0.1026	0.3117	0.2802	8.1396	60.1982	95	95				95	0.0999668
1306	130626	1998	163	167	263	96	4	1.91644	2.04387	5.54393	23.4014	0.0355514	20.2899	0.0355514	21.616	0.0355514	18.5044	0.0355514	17.2482	0.614451	26.5904	0.687087	17.1863	0.614451	17.147	0.614451	23.7062	0.0355514	20.5947	0.0355514	0.4706	0.4219	0.3959	0.3472	0.2315	0.3121	0.2232	0.2224	0.4769	0.4022	7.042	68.4647	96	96				96	0.098737
1306	130626	1999	165	171	265	94	6	1.87952	1.78289	5.4707	23.0684	0.121994	19.9688	0.121994	21.7696	0.121994	18.67	0.121994	17.0639	0.77648	27.7051	1.01463	16.7567	0.77648	16.5871	0.77648	23.2923	0.121994	20.1927	0.121994	0.2754	0.2601	0.2317	0.2164	0.0927	0.1574	0.0923	0.0923	0.2882	0.2445	7.36048	64.6456	94	94				94	0.0975371
1306	130626	2000	161	178	271	93	17	2.25217	1.82438	6.15324	24.2537	0.15734	20.8365	0.156137	23.0671	0.15734	19.6499	0.156137	17.463	0.988408	27.2232	1.21713	17.2409	0.988408	17.2377	0.988408	24.3584	0.15734	20.9412	0.156137	0.3126	0.2843	0.2857	0.2574	0.0708	0.1375	0.0705	0.0619	0.3195	0.2926	7.45	64.4353	93	93				93	0.0967758
1306	130626	2001	160	168	263	95	8	1.9607	2.13823	7.05101	24.2705	0.0694578	20.2369	0.0536332	22.747	0.0694578	18.7134	0.0536332	17.8596	1.01546	27.1426	1.19176	17.7031	1.01546	17.6906	1.01546	24.4314	0.0694578	20.3977	0.0536332	0.3237	0.2871	0.3194	0.2828	0.1394	0.1974	0.1394	0.1245	0.3417	0.3374	7.08753	64.7979	95	95				95	0.0960064
1306	130626	2002	162	166	265	99	4	2.38302	2.01504	7.01792	22.6779	0.0695036	19.023	0.068357	21.6678	0.0695036	18.0128	0.068357	18.401	0.648772	28.5054	0.775105	18.3818	0.648772	18.1033	0.648772	22.7233	0.0695036	19.0684	0.068357	0.3193	0.3034	0.3092	0.2933	0.1451	0.2135	0.1437	0.1437	0.3193	0.3092	6.57763	63.4938	99	99	84	84	84	91	0.0956536
1306	130626	2003	161	165	269	104	4	2.14368	2.37179	7.55258	22.6738	0.0161625	19.1316	0.0161625	21.3936	0.0161625	17.8513	0.0161625	17.1437	0.632893	25.6753	0.775561	17.1179	0.632893	17.0538	0.632893	22.7525	0.0161625	19.2103	0.0161625	0.4375	0.362	0.3959	0.3204	0.1574	0.2307	0.1505	0.146	0.4781	0.4365	6.58339	67.2168	104	104	94	94	94	99	0.0944633
1306	130626	2004	162	166	272	106	4	2.34252	2.31697	7.95593	22.103	0.0183881	18.8585	0.0183881	20.6076	0.0183881	17.3631	0.0183881	18.1173	0.632927	27.3282	0.701674	17.9174	0.632927	17.8148	0.632927	22.3269	0.0183881	19.0824	0.0183881	0.4447	0.4361	0.4043	0.3957	0.1833	0.3878	0.1832	0.1826	0.4519	0.4115	6.97282	63.3033	106	106	105	105	105	105	0.0942008
[truncated: 4,385 more rows]
[truncated: 3 more columns]
